# Supplementary material for: Gene expression profiles in rat mesenteric lymph nodes upon supplementation with Conjugated Linoleic Acid during gestation and suckling
Source: BMC Genomics. 2011 Apr 11;12:182. doi: 10.1186/1471-2164-12-182 (PMC3094308; doi:10.1186/1471-2164-12-182)
Supplement: Additional file 1 — List of genes differentially expressed by 2-fold in experimental Group A (CLA supplementation during gestation and during suckling through dam's milk). Excel file containing the list of 2-fold differentially expressed genes in group A with respect to the control (Group D) generated using GeneSpring software. It includes the gene symbol of all genes and the associated description. The absolute fold change values relative to the control group and the type of regulation (Up or Down) are provided. The differentially expressed transcripts corresponding to open reading frames, transcribed sequences, cDNA clones or hypothetical genes were removed. [file 1471-2164-12-182-S1.XLS]

## Sheet: mothers Vs Control P#169589.txt
Gene Symbol	Gene Title	FCAbsolute	regulation
Actg2	actin, gamma 2, smooth muscle, enteric	70.7883	down
LOC688090 /// RT1-Bb	similar to RT1 class II histocompatibility antigen, B-1 beta chain precursor /// RT1 class II, locus Bb	43.0681	down
RT1-Aw2	RT1 class Ib, locus Aw2	26.0281	up
H2-T24	histocompatibility 2, T region locus 24	17.8669	down
Cnn1	calponin 1, basic, smooth muscle	17.1795	down
Myh11	myosin, heavy chain 11, smooth muscle	16.4906	down
H2-T24 /// RT1-A2 /// RT1-A3 /// RT1-Aw2 /// RT1-CE10 /// RT1-CE15 /// RT1-CE2 /// RT1-T24-1 /// Rt1.aa	histocompatibility 2, T region locus 24 /// RT1 class Ia, locus A2 /// RT1 class I, A3 /// RT1 class Ib, locus Aw2 /// RT1 class I, CE10 /// RT1 class I, CE15 /// RT1 class I, CE2 /// histocompatibility 2, T region locus 24 /// MHC class I RT1.Aa alpha-chain	12.8151	up
Pcp4	Purkinje cell protein 4	12.3737	down
Tpm1	tropomyosin 1, alpha	10.567	down
LOC100134871 /// LOC689064 /// MGC72973	beta globin minor gene /// beta-globin /// beta-glo	9.50069	up
Dstn	destrin	9.44952	down
Sep2	septin 2	7.99916	down
Tpm2	tropomyosin 2	7.88729	down
Nedd4	neural precursor cell expressed, developmentally down-regulated gene 4	7.86239	down
Krt19	keratin 19	7.78153	down
Cct5	chaperonin containing Tcp1, subunit 5 (epsilon)	7.62168	down
Magt1	magnesium transporter 1	7.61097	down
Uqcrc2	ubiquinol cytochrome c reductase core protein 2	7.39748	down
Tpm1	Tropomyosin 1, alpha	7.37588	down
Pnrc2	proline-rich nuclear receptor coactivator 2	7.35748	down
Caprin1	cell cycle associated protein 1	7.31799	down
Scn7a	sodium channel, voltage-gated, type VII, alpha	7.25651	down
Eif4g2	eukaryotic translation initiation factor 4, gamma 2	7.24097	down
Cfb	complement factor B	7.11061	down
Acta1	actin, alpha 1, skeletal muscle	7.10023	down
Canx	calnexin	7.079	down
Hsp90aa1	heat shock protein 90, alpha (cytosolic), class A member 1	6.95523	down
Hspa9	heat shock protein 9	6.87305	down
Gnai3	guanine nucleotide binding protein (G protein), alpha inhibiting 3	6.74808	down
Ptprc	protein tyrosine phosphatase, receptor type, C	6.70496	down
Gdi2	GDP dissociation inhibitor 2	6.44155	down
Rnase4	ribonuclease, RNase A family 4	6.41682	down
Gal	galanin prepropeptide	6.37944	down
RT1-CE12	RT1 class I, CE12	6.29148	up
Nedd4	neural precursor cell expressed, developmentally down-regulated gene 4	6.02884	down
Api5	apoptosis inhibitor 5	5.96269	down
Cav1	caveolin 1, caveolae protein	5.95081	down
S100a9	S100 calcium binding protein A9	5.74463	up
Cxcl9	chemokine (C-X-C motif) ligand 9	5.62374	down
Mtf2	metal response element binding transcription factor 2	5.59019	down
Hnrnpa2b1 /// RGD1562992	heterogeneous nuclear ribonucleoprotein A2/B1 /// similar to heterogeneous nuclear ribonucleoprotein A2/B1	5.57012	down
Ddx3x	DEAD (Asp-Glu-Ala-Asp) box polypeptide 3, X-linked	5.45362	down
Rnase4	ribonuclease, RNase A family 4	5.37549	down
Upk1b	uroplakin 1B	5.36339	down
Caprin1	cell cycle associated protein 1	5.22623	down
Cd36	CD36 molecule (thrombospondin receptor)	5.10956	down
Mylk	myosin light chain kinase	5.03946	down
Cacybp	calcyclin binding protein	4.99513	down
Tpm1	tropomyosin 1, alpha	4.96608	down
Tnfaip6	tumor necrosis factor alpha induced protein 6	4.94039	down
Adam10	ADAM metallopeptidase domain 10	4.93741	down
Alox15	arachidonate 15-lipoxygenase	4.93731	up
Il33	interleukin 33	4.89594	down
Stk17b	serine/threonine kinase 17b	4.84324	down
Tcea1	transcription elongation factor A (SII) 1	4.81423	down
Scfd1	sec1 family domain containing 1	4.76311	down
Nedd4	neural precursor cell expressed, developmentally down-regulated gene 4	4.75895	down
Hmgcr	3-hydroxy-3-methylglutaryl-Coenzyme A reductase	4.71029	down
Rnf19a	ring finger protein 19A	4.69752	down
Tcp1	t-complex 1	4.67637	down
Acp1	acid phosphatase 1, soluble	4.64419	down
Tnks2	tankyrase, TRF1-interacting ankyrin-related ADP-ribose polymerase 2	4.63881	down
Klhl23	kelch-like 23 (Drosophila)	4.62204	down
Psme4	proteasome (prosome, macropain) activator subunit 4	4.60412	down
Dstn	destrin	4.60118	down
Hnrnpa3	heterogeneous nuclear ribonucleoprotein A3	4.58464	down
Pls3	plastin 3 (T-isoform)	4.55351	down
Casp3	caspase 3, apoptosis related cysteine protease	4.53642	down
Hars	histidyl-tRNA synthetase	4.51846	down
Taf1	TAF1 RNA polymerase II, TATA box binding protein (TBP)-associated factor	4.4875	down
Dcn	decorin	4.47724	down
Anxa4	annexin A4	4.43675	down
Cct2	chaperonin containing TCP1, subunit 2 (beta)	4.4071	down
Tnfrsf11b	tumor necrosis factor receptor superfamily, member 11b	4.37231	down
RT1-A3	RT1 class I, A3	4.35605	up
Sep7	septin 7	4.33652	down
Itgb1bp1	integrin beta 1 binding protein 1	4.32235	down
Car3	carbonic anhydrase 3	4.32082	down
Dnm1l	dynamin 1-like	4.28249	down
Eprs	glutamyl-prolyl-tRNA synthetase	4.25711	down
Grifin	galectin-related inter-fiber protein	4.22997	up
Itgb1	integrin beta 1 (fibronectin receptor beta)	4.22768	down
Fhl1	four and a half LIM domains 1	4.22496	down
Rars	arginyl-tRNA synthetase	4.21874	down
Arl1	ADP-ribosylation factor-like 1	4.21697	down
Prkd3	protein kinase D3	4.20937	down
Rnf4	ring finger protein 4	4.18776	down
Npm1	nucleophosmin (nucleolar phosphoprotein B23, numatrin)	4.18476	down
Hdac1 /// Hdac1l	histone deacetylase 1 /// histone deacetylase 1-like	4.18167	down
Cct8	chaperonin containing Tcp1, subunit 8 (theta)	4.12408	down
Ankhd1-Eif4ebp3	Ankhd1-Eif4ebp3 fusion transcript	4.11667	down
Nmi	N-myc (and STAT) interactor	4.11515	down
Eif3c	eukaryotic translation initiation factor 3, subunit C	4.11507	down
Uqcrc2	ubiquinol cytochrome c reductase core protein 2	4.11497	down
Tpm4	tropomyosin 4	4.11159	down
Mki67ip	Mki67 (FHA domain) interacting nucleolar phosphoprotein	4.09089	down
Ik /// Wdr55	IK cytokine /// WD repeat domain 55	4.08289	down
Cops5	COP9 constitutive photomorphogenic homolog subunit 5 (Arabidopsis)	4.07732	down
Msi2	Musashi homolog 2 (Drosophila)	4.07144	up
Senp6	SUMO/sentrin specific peptidase 6	4.03638	down
Ndufs1	NADH dehydrogenase (ubiquinone) Fe-S protein 1	4.03232	down
Nasp	nuclear autoantigenic sperm protein (histone-binding)	4.02653	down
Mfap3	microfibrillar-associated protein 3	4.02515	down
Gpbp1	GC-rich promoter binding protein 1	4.01968	down
Ermp1	endoplasmic reticulum metallopeptidase 1	4.00654	down
Ssr3	signal sequence receptor, gamma	4.00181	down
Narg1	NMDA receptor regulated 1	3.9816	down
Nckap1	NCK-associated protein 1	3.98049	down
Synm	synemin, intermediate filament protein	3.96049	down
Lars	leucyl-tRNA synthetase	3.95616	down
RT1-CE5	RT1 class I, CE5	3.95259	up
Actr3	ARP3 actin-related protein 3 homolog (yeast)	3.9314	down
Jak2	Janus kinase 2	3.92068	down
Vcan	versican	3.89855	down
Kpnb1	karyopherin (importin) beta 1	3.89001	down
Angptl4	angiopoietin-like 4	3.844	up
Hnrnpa1	heterogeneous nuclear ribonucleoprotein A1	3.83945	down
Scye1	small inducible cytokine subfamily E, member 1	3.83417	down
Eif1a	eukaryotic translation initiation factor 1A	3.81412	down
Rnd3	Rho family GTPase 3	3.78858	down
Dhx36	DEAH (Asp-Glu-Ala-His) box polypeptide 36	3.77552	down
Ncl	nucleolin	3.76751	down
Tmem100	transmembrane protein 100	3.76078	down
Rab5a	RAB5A, member RAS oncogene family	3.74384	down
Gtpbp4 /// LOC689842 /// RGD1560805	GTP binding protein 4 /// similar to Nucleolar GTP-binding protein 1 /// similar to isopentenyl diphosphate delta-isomerase type 2	3.7435	down
Cd59	CD59 molecule, complement regulatory protein	3.73082	down
Lgals8	lectin, galactoside-binding, soluble, 8	3.72167	down
Atl3	atlastin GTPase 3	3.72094	down
Ankrd17	ankyrin repeat domain 17	3.71173	down
Snapc5	Small nuclear RNA activating complex, polypeptide 5	3.70083	down
Prkacb	protein kinase, cAMP dependent, catalytic, beta	3.69584	down
Dpt	dermatopontin	3.68228	down
Psma1	proteasome (prosome, macropain) subunit, alpha type 1	3.67963	down
Smoc2	SPARC related modular calcium binding 2	3.67903	down
Pln	phospholamban	3.67848	down
Stat1	signal transducer and activator of transcription 1	3.67209	down
Eif5	eukaryotic translation initiation factor 5	3.63641	down
Bxdc2	brix domain containing 2	3.62105	down
Tardbp	TAR DNA binding protein	3.61018	down
Gmps	guanine monphosphate synthetase	3.6079	down
Tm4sf1	transmembrane 4 L six family member 1	3.60692	down
Plrg1	pleiotropic regulator 1, PRL1 homolog (Arabidopsis)	3.60656	down
Pdha1	pyruvate dehydrogenase E1 alpha 1	3.60642	down
Ddx1	DEAD (Asp-Glu-Ala-Asp) box polypeptide 1	3.59929	down
Eif2s3x	eukaryotic translation initiation factor 2, subunit 3, structural gene X-linked	3.59497	down
Adam10	ADAM metallopeptidase domain 10	3.58896	down
Rnf4	ring finger protein 4	3.58656	down
Acin1	apoptotic chromatin condensation inducer 1	3.58498	up
Gnl2	guanine nucleotide binding protein-like 2 (nucleolar)	3.58184	down
Mocs2	molybdenum cofactor synthesis 2	3.57525	down
Hsph1	heat shock 105kDa/110kDa protein 1	3.57448	down
Gda	guanine deaminase	3.56239	down
Rasgrp1	RAS guanyl releasing protein 1 (calcium and DAG-regulated)	3.55892	down
Psmd6	proteasome (prosome, macropain) 26S subunit, non-ATPase, 6	3.55178	down
Cnbp	CCHC-type zinc finger, nucleic acid binding protein	3.55155	down
Ptpn22	protein tyrosine phosphatase, non-receptor type 22 (lymphoid)	3.54738	down
F13a1	coagulation factor XIII, A1 polypeptide	3.54535	down
Eprs	glutamyl-prolyl-tRNA synthetase	3.54072	down
C7 /// Tubb2c	complement component 7 /// tubulin, beta 2c	3.53015	down
Arl6ip2	ADP-ribosylation factor-like 6 interacting protein 2	3.52634	down
Cops4	COP9 constitutive photomorphogenic homolog subunit 4 (Arabidopsis)	3.52543	down
Grem2	gremlin 2, cysteine knot superfamily, homolog (Xenopus laevis)	3.51577	down
Ddx21	DEAD (Asp-Glu-Ala-Asp) box polypeptide 21	3.51527	down
Xpo1	exportin 1, CRM1 homolog (yeast)	3.51113	down
Myo1b	myosin Ib	3.50575	down
Rab27a	RAB27A, member RAS oncogene family	3.50505	down
Bzw1	basic leucine zipper and W2 domains 1	3.50153	down
Galnt1	UDP-N-acetyl-alpha-D-galactosamine:polypeptide N-acetylgalactosaminyltransferase 1	3.50152	down
Ifnar1	interferon (alpha and beta) receptor 1	3.48942	down
Ebna1bp2	EBNA1 binding protein 2	3.48405	down
Idi1	isopentenyl-diphosphate delta isomerase 1	3.45931	down
Asah1	N-acylsphingosine amidohydrolase (acid ceramidase) 1	3.45865	down
Gramd3	GRAM domain containing 3	3.45096	down
Pik3c2b	phosphoinositide-3-kinase, class 2, beta polypeptide	3.44966	up
Mkln1	muskelin 1, intracellular mediator containing kelch motifs	3.44513	down
Rrm1	ribonucleotide reductase M1	3.43265	down
Gnai3	guanine nucleotide binding protein (G protein), alpha inhibiting 3	3.43202	down
Hnrnpa3	heterogeneous nuclear ribonucleoprotein A3	3.41661	down
Tpmt	thiopurine S-methyltransferase	3.41469	down
Hat1	histone acetyltransferase 1	3.4057	down
S100a8	S100 calcium binding protein A8	3.40458	up
Lmbrd1	LMBR1 domain containing 1	3.40315	down
Ireb2	iron responsive element binding protein 2	3.40301	down
Cct5	chaperonin containing Tcp1, subunit 5 (epsilon)	3.38467	down
Tm9sf3	transmembrane 9 superfamily member 3	3.37705	down
Psmd14	proteasome (prosome, macropain) 26S subunit, non-ATPase, 14	3.37594	down
Caprin1	cell cycle associated protein 1	3.36502	down
Fbxl22	F-box and leucine-rich repeat protein 22	3.36433	down
Jak1	Janus kinase 1	3.35901	down
Eif3s10	eukaryotic translation initiation factor 3, subunit 10 (theta)	3.33413	down
Sdpr	serum deprivation response	3.33311	down
RT1-CE16	RT1 class I, CE16	3.33144	up
Pus3	pseudouridylate synthase 3	3.33082	down
Ncbp1	nuclear cap binding protein subunit 1, 80kDa	3.32733	down
Tcea1	transcription elongation factor A (SII) 1	3.32644	down
Anp32a	acidic (leucine-rich) nuclear phosphoprotein 32 family, member A	3.32065	down
Serpinb1a	serine (or cysteine) proteinase inhibitor, clade B, member 1a	3.31866	down
Tcf12	transcription factor 12	3.30763	down
Nupr1	nuclear protein 1	3.30727	down
Bclaf1	BCL2-associated transcription factor 1	3.2856	down
Scye1	small inducible cytokine subfamily E, member 1	3.28353	down
Sell	selectin, lymphocyte	3.28203	down
Emp1	epithelial membrane protein 1	3.27274	down
Prpf4b	PRP4 pre-mRNA processing factor 4 homolog B (yeast)	3.27211	down
Nov	nephroblastoma overexpressed gene	3.2712	down
Hsdl2	hydroxysteroid dehydrogenase like 2	3.26423	down
Tfrc	transferrin receptor	3.26214	down
Thoc2	THO complex 2	3.25879	down
Gpbp1	GC-rich promoter binding protein 1	3.25169	down
Scd1	stearoyl-Coenzyme A desaturase 1	3.24862	up
Ipo5	importin 5	3.24752	down
Peci /// RGD1310224	peroxisomal D3,D2-enoyl-CoA isomerase /// similar to RIKEN cDNA 1810022C23	3.23848	down
Rdx	radixin	3.22715	down
Itga1	integrin alpha 1	3.22143	down
Scg2	secretogranin II (chromogranin C)	3.21841	down
Fgl2	fibrinogen-like 2	3.21373	down
RT1-Aw2	RT1 class Ib, locus Aw2	3.21014	down
Cav2	caveolin 2	3.20043	down
Ahctf1	AT hook containing transcription factor 1	3.19265	down
Slu7	SLU7 splicing factor homolog (S. cerevisiae)	3.18989	down
Eprs	glutamyl-prolyl-tRNA synthetase	3.18797	down
Ggnbp2	gametogenetin binding protein 2	3.18628	down
Sostdc1	sclerostin domain containing 1	3.18384	down
Dld	dihydrolipoamide dehydrogenase	3.18226	down
Bccip	BRCA2 and CDKN1A interacting protein	3.17666	down
Mbnl2	muscleblind-like 2	3.169	down
Msn	moesin	3.16796	down
NIPBL	Nipped-B homolog (Drosophila)	3.16435	down
Fstl1	follistatin-like 1	3.16188	down
Dpp4	dipeptidylpeptidase 4	3.15513	down
Tspan2	tetraspanin 2	3.15381	down
Mapre1	microtubule-associated protein, RP/EB family, member 1	3.14857	down
Rgs2	regulator of G-protein signaling 2	3.14804	down
Ctsl1	cathepsin L1	3.14769	down
Fam133b	family with sequence similarity 133, member B	3.1459	down
Rbm5	RNA binding motif protein 5	3.14302	up
Stap1	signal transducing adaptor family member 1	3.13915	down
Tsnax	translin-associated factor X	3.13795	down
Ccdc5	coiled-coil domain containing 5	3.12595	down
Vcl	vinculin	3.12382	down
Dkk2	dickkopf homolog 2 (Xenopus laevis)	3.12021	down
Polr2b	polymerase (RNA) II (DNA directed) polypeptide B, 140kDa	3.11662	down
Tpm1	tropomyosin 1, alpha	3.11249	down
F3	coagulation factor III (thromboplastin, tissue factor)	3.11003	down
Calm1	calmodulin 1	3.10344	down
Pck1	phosphoenolpyruvate carboxykinase 1, cytosolic	3.07766	up
Bzrap1	benzodiazapine receptor associated protein 1	3.0755	up
App	amyloid beta (A4) precursor protein	3.07521	down
Maoa	monoamine oxidase A	3.0745	down
Zeb2	Zinc finger E-box binding homeobox 2	3.07245	up
Exoc5	exocyst complex component 5	3.06031	down
Picalm	phosphatidylinositol binding clathrin assembly protein	3.053	down
Canx	calnexin	3.04958	down
Pik3ca	phosphatidylinositol 3-kinase, catalytic, alpha polypeptide	3.04853	down
Slc35a1	solute carrier family 35 (CMP-sialic acid transporter), member A1	3.04443	down
Far1	fatty acyl CoA reductase 1	3.04261	down
Mina	myc induced nuclear antigen	3.03932	down
Cd55	Cd55 molecule	3.03574	down
Ogn	osteoglycin	3.03048	down
Adk	adenosine kinase	3.02975	down
Rpl7	ribosomal protein L7	3.02917	down
Il13ra1	interleukin 13 receptor, alpha 1	3.02422	down
Slc35a1	solute carrier family 35 (CMP-sialic acid transporter), member A1	3.02394	down
Rfc4	replication factor C (activator 1) 4	3.02359	down
Ttc27	tetratricopeptide repeat domain 27	3.02142	down
Erap1	endoplasmic reticulum aminopeptidase 1	3.01984	down
Ufsp2	UFM1-specific peptidase 2	3.01866	down
Tra1	tumor rejection antigen gp96	3.0152	down
Adamts1	ADAM metallopeptidase with thrombospondin type 1 motif, 1	3.00904	down
Anxa1	annexin A1	3.00828	down
Rc3h2	Ring finger and CCCH-type zinc finger domains 2	3.00679	down
Myl9	myosin, light chain 9, regulatory	3.00586	down
Adnp	activity-dependent neuroprotector homeobox	3.00576	down
Eif1a	eukaryotic translation initiation factor 1A	3.00249	down
Etfa	electron-transfer-flavoprotein, alpha polypeptide	3.00193	down
Abce1	ATP-binding cassette, sub-family E (OABP), member 1	2.9994	down
Art2b	ADP-ribosyltransferase 2b	2.99543	down
Hsp90aa1	heat shock protein 90, alpha (cytosolic), class A member 1	2.99459	down
Rgs4	regulator of G-protein signaling 4	2.99301	down
Slc31a1	solute carrier family 31 (copper transporters), member 1	2.99188	down
Msh2	mutS homolog 2 (E. coli)	2.98584	down
Gap43	growth associated protein 43	2.98526	down
Bcl11b	B-cell CLL/lymphoma 11B (zinc finger protein)	2.98516	up
Dnajc3	DnaJ (Hsp40) homolog, subfamily C, member 3	2.98217	down
Usp47	ubiquitin specific peptidase 47	2.98144	down
Rnd3	Rho family GTPase 3	2.98107	down
Grem1	gremlin 1, cysteine knot superfamily, homolog (Xenopus laevis)	2.9743	down
Srp72	signal recognition particle 72	2.96302	down
Txndc17	thioredoxin domain containing 17	2.96032	down
Mut	methylmalonyl-Coenzyme A mutase	2.95043	down
Cip29	cytokine induced protein 29 kDa	2.94965	down
Rfc1	replication factor C (activator 1) 1	2.94921	down
Exosc8	exosome component 8	2.94683	down
Oxct1	3-oxoacid CoA transferase 1	2.94628	down
Wdr12	WD repeat domain 12	2.9446	down
Trmt6	tRNA methyltransferase 6 homolog (S. cerevisiae)	2.9424	down
Nek9	NIMA (never in mitosis gene a)- related kinase 9	2.94193	down
Aldh1a1	aldehyde dehydrogenase 1 family, member A1	2.94135	down
Rnd3	Rho family GTPase 3	2.94082	down
Hspa13	heat shock protein 70kDa family, member 13	2.93659	down
Nol5a	nucleolar protein 5A	2.93238	down
Krt8	keratin 8	2.92964	down
Zmym2	zinc finger, MYM-type 2	2.92374	down
Cdk7	cyclin-dependent kinase 7	2.92268	down
Mmrn1	multimerin 1	2.91673	down
Fam45a	family with sequence similarity 45, member A	2.91408	down
Hspa5	heat shock protein 5	2.91166	down
Ube3a	ubiquitin protein ligase E3A	2.91017	down
Pdcd4	programmed cell death 4	2.90856	down
Agfg1	ArfGAP with FG repeats 1	2.90454	down
Mpeg1	macrophage expressed gene 1	2.90291	down
Prps2	phosphoribosyl pyrophosphate synthetase 2	2.89937	down
Utp3	UTP3, small subunit (SSU) processome component, homolog (S. cerevisiae)	2.89868	down
Ccdc80	coiled-coil domain containing 80	2.89708	down
Nup155	nucleoporin 155	2.88916	down
Appbp2	amyloid beta precursor protein (cytoplasmic tail) binding protein 2	2.88804	down
Fh1	fumarate hydratase 1	2.88735	down
Cfd	complement factor D (adipsin)	2.88685	down
Pcm1	pericentriolar material 1	2.88683	down
Zfr	zinc finger RNA binding protein	2.87897	down
Mphosph10	M-phase phosphoprotein 10 (U3 small nucleolar ribonucleoprotein)	2.87646	down
Cyld	cylindromatosis (turban tumor syndrome)	2.87311	down
Cct6a	Chaperonin containing Tcp1, subunit 6A (zeta 1)	2.87299	down
Osbpl1a	oxysterol binding protein-like 1A	2.87244	down
Plp1	proteolipid protein 1	2.86987	down
Alg11	asparagine-linked glycosylation 11 homolog (yeast, alpha-1,2-mannosyltransferase)	2.86977	down
Arcn1	archain 1	2.86647	down
Pbrm1	polybromo 1	2.86294	down
Gstm5	glutathione S-transferase, mu 5	2.8592	down
Csde1	cold shock domain containing E1, RNA binding	2.85804	down
Cav1	caveolin 1, caveolae protein	2.85274	down
Ankle2	ankyrin repeat and LEM domain containing 2	2.85075	down
Pdia4	protein disulfide isomerase family A, member 4	2.84983	down
Sh3bgr	SH3 domain binding glutamic acid-rich protein	2.84868	down
Cybb	cytochrome b-245, beta polypeptide	2.83917	down
Metap2	methionyl aminopeptidase 2	2.83854	down
Anapc4	anaphase promoting complex subunit 4	2.8353	down
Fam111a	family with sequence similarity 111, member A	2.83308	down
Adamts9	a disintegrin-like and metalloprotease with thrombospondin type 1 motif, 9	2.83244	down
Evi2a	ecotropic viral integration site 2A	2.82849	down
Pik3r1	phosphoinositide-3-kinase, regulatory subunit 1 (alpha)	2.82776	down
Txndc13	thioredoxin domain containing 13	2.82497	down
Sec62	SEC62 homolog (S. cerevisiae)	2.8219	down
Hspa9	heat shock protein 9	2.82164	down
Dlg1	discs, large homolog 1 (Drosophila)	2.81612	down
Prph	peripherin	2.8099	down
Tardbp	TAR DNA binding protein	2.80918	down
Mfap1a /// RGD1564148	microfibrillar-associated protein 1A /// similar to microfibrillar-associated protein 1	2.80476	down
Actr2	ARP2 actin-related protein 2 homolog (yeast)	2.80219	down
Ctgf	connective tissue growth factor	2.80043	down
Usp47	ubiquitin specific peptidase 47	2.80016	down
Lysmd3	LysM, putative peptidoglycan-binding, domain containing 3	2.79802	down
Usp1	ubiquitin specific peptidase 1	2.79614	down
Agl	amylo-1,6-glucosidase, 4-alpha-glucanotransferase	2.78881	down
Rasgrp1	RAS guanyl releasing protein 1 (calcium and DAG-regulated)	2.78617	down
Sdha	succinate dehydrogenase complex, subunit A, flavoprotein	2.78521	down
Coq3	coenzyme Q3 homolog, methyltransferase (S. cerevisiae)	2.78328	down
Cops4	COP9 constitutive photomorphogenic homolog subunit 4 (Arabidopsis)	2.77888	down
Zfp148	zinc finger protein 148	2.76909	down
Rpl5	ribosomal protein L5	2.76789	down
Ift20	intraflagellar transport 20 homolog (Chlamydomonas)	2.76291	down
Snx7	sorting nexin 7	2.76029	down
Ttc37	tetratricopeptide repeat domain 37	2.75811	down
Ywhaq	tyrosine 3-monooxygenase/tryptophan 5-monooxygenase activation protein, theta polypeptide	2.75641	down
Cops3	COP9 constitutive photomorphogenic homolog subunit 3 (Arabidopsis)	2.75636	down
Cpd	carboxypeptidase D	2.75581	down
Pmpcb	peptidase (mitochondrial processing) beta	2.75573	down
Ripk1	receptor (TNFRSF)-interacting serine-threonine kinase 1	2.75545	down
Acot9	acyl-CoA thioesterase 9	2.75083	down
Prim1	DNA primase, p49 subunit	2.74587	down
Samsn1	SAM domain, SH3 domain and nuclear localization signals, 1	2.74432	down
Pgm5	phosphoglucomutase 5	2.74394	down
Sparcl1	SPARC-like 1 (hevin)	2.74363	down
Prps2	phosphoribosyl pyrophosphate synthetase 2	2.74352	down
Eif2s2	eukaryotic translation initiation factor 2, subunit 2 (beta)	2.74219	down
Klhl23	kelch-like 23 (Drosophila)	2.74183	down
Bcap31	B-cell receptor-associated protein 31	2.74138	down
Tmed2	transmembrane emp24 domain trafficking protein 2	2.74012	down
Esf1	ESF1, nucleolar pre-rRNA processing protein, homolog (S. cerevisiae)	2.74005	down
Ublcp1	ubiquitin-like domain containing CTD phosphatase 1	2.73548	down
Fhl1	four and a half LIM domains 1	2.73024	down
Serpinb9	serine (or cysteine) peptidase inhibitor, clade B, member 9	2.72934	down
Sep2	septin 2	2.7288	down
Pafah1b1	platelet-activating factor acetylhydrolase, isoform Ib, alpha subunit 45kDa	2.72652	down
Ccnb1	cyclin B1	2.72558	down
Top1	topoisomerase (DNA) I	2.72037	down
Xrcc5	X-ray repair complementing defective repair in Chinese hamster cells 5	2.71832	down
Arpp-19	cyclic AMP phosphoprotein	2.71789	down
Arpc2	actin related protein 2/3 complex, subunit 2	2.71642	down
Cct8	chaperonin containing Tcp1, subunit 8 (theta)	2.7141	down
Mycbp2	MYC binding protein 2	2.7135	down
Rassf6	Ras association (RalGDS/AF-6) domain family member 6	2.7115	down
Plekhb2	pleckstrin homology domain containing, family B (evectins) member 2	2.70884	down
Gimap4	GTPase, IMAP family member 4	2.70323	down
Acta2	smooth muscle alpha-actin	2.70302	down
Ppm2c	protein phosphatase 2C, magnesium dependent, catalytic subunit	2.70284	down
RT1-Aw2	RT1 class Ib, locus Aw2	2.70041	up
Elovl5	ELOVL family member 5, elongation of long chain fatty acids (yeast)	2.69907	down
Mnat1	menage a trois homolog 1, cyclin H assembly factor (Xenopus laevis)	2.69773	down
Msln	mesothelin	2.69361	down
Mdh1	Malate dehydrogenase 1, NAD (soluble)	2.68891	down
Hsp90ab1	heat shock protein 90kDa alpha (cytosolic), class B member 1	2.68535	down
Son	Son DNA binding protein	2.68326	down
Sulf1	sulfatase 1	2.68238	down
Nucb2	nucleobindin 2	2.67971	down
Pak2	p21 (CDKN1A)-activated kinase 2	2.67925	down
Tgoln1	trans-golgi network protein	2.67012	down
Alas2	aminolevulinate, delta-, synthase 2	2.6697	up
Prkacb	protein kinase, cAMP dependent, catalytic, beta	2.66941	down
Sstr3	somatostatin receptor 3	2.66736	up
Csnk1g3	casein kinase 1, gamma 3	2.66721	down
Eif5b	eukaryotic translation initiation factor 5B	2.66644	down
Ppa1	pyrophosphatase (inorganic) 1	2.66517	down
Nras	neuroblastoma ras oncogene	2.66471	down
Cnot6	CCR4-NOT transcription complex, subunit 6	2.66253	down
Tbc1d15	TBC1 domain family, member 15	2.66028	down
Nedd4	neural precursor cell expressed, developmentally down-regulated gene 4	2.65995	down
Wdsof1	WD repeats and SOF1 domain containing	2.65744	down
Xdh	xanthine dehydrogenase	2.65714	down
Lrpprc	leucine-rich PPR-motif containing	2.65525	down
Ppp1r14a	protein phosphatase 1, regulatory (inhibitor) subunit 14A	2.6523	down
Usp24	ubiquitin specific protease 24	2.65043	down
Hsd17b4	hydroxysteroid (17-beta) dehydrogenase 4	2.65008	down
Cdc23	CDC23 (cell division cycle 23, yeast, homolog)	2.64657	down
Taf13	TAF13 RNA polymerase II, TATA box binding protein (TBP)-associated factor	2.64475	down
Timp1	TIMP metallopeptidase inhibitor 1	2.64414	down
Lig3	ligase III, DNA, ATP-dependent	2.64305	down
Gbp2	guanylate binding protein 2	2.63947	down
Bcl2l2 /// Pabpn1	Bcl2-like 2 /// poly(A) binding protein, nuclear 1	2.63799	up
Snx6	sorting nexin 6	2.63646	down
Pds5b	PDS5, regulator of cohesion maintenance, homolog B (S. cerevisiae)	2.63427	down
Aplnr	apelin receptor	2.63067	up
Fyttd1	forty-two-three domain containing 1	2.62619	down
Nek7	NIMA (never in mitosis gene a)-related kinase 7	2.62232	down
Dnajc2	DnaJ (Hsp40) homolog, subfamily C, member 2	2.61763	down
Cd53	Cd53 molecule	2.61609	down
Psmc1	proteasome (prosome, macropain) 26S subunit, ATPase, 1	2.61591	down
Cfdp1	craniofacial development protein 1	2.61522	down
Copb1	coatomer protein complex, subunit beta 1	2.61097	down
Ttc9c	tetratricopeptide repeat domain 9C	2.61036	down
Tspan8	tetraspanin 8	2.60927	down
Gfm1	G elongation factor, mitochondrial 1	2.60686	down
Mrps9	mitochondrial ribosomal protein S9	2.60676	down
Mrpl50	mitochondrial ribosomal protein L50	2.6049	down
Ttc3	tetratricopeptide repeat domain 3	2.60362	down
Cct6a /// LOC316484 /// LOC688183	chaperonin containing Tcp1, subunit 6A (zeta 1) /// similar to chaperonin subunit 6a (zeta) /// similar to chaperonin subunit 6a (zeta)	2.60322	down
Psmd12	proteasome (prosome, macropain) 26S subunit, non-ATPase, 12	2.60229	down
Znf294	zinc finger protein 294	2.60101	down
Car5b	carbonic anhydrase 5b, mitochondrial	2.60101	down
Rrn3	RRN3 RNA polymerase I transcription factor homolog (S. cerevisiae)	2.60037	down
Pggt1b	protein geranylgeranyltransferase type I, beta subunit	2.59775	down
Dph5	DPH5 homolog (S. cerevisiae)	2.59696	down
Trip4	thyroid hormone receptor interactor 4	2.59681	down
Cbfa2t3	core-binding factor, runt domain, alpha subunit 2, translocated to, 3 (human)	2.59566	up
Csnk1a1	casein kinase 1, alpha 1	2.59558	down
Arl6ip1	Similar to PI-3-kinase-related kinase SMG-1	2.59449	down
Hsph1	heat shock 105kDa/110kDa protein 1	2.59383	down
Fam136a	family with sequence similarity 136, member A	2.59369	down
Atg12	ATG12 autophagy related 12 homolog (S. cerevisiae)	2.59361	down
Zwilch	Zwilch, kinetochore associated, homolog (Drosophila)	2.59305	down
Eapp	E2F-associated phosphoprotein	2.58642	down
Aatf	apoptosis antagonizing transcription factor	2.58519	down
Ctnnb1	catenin (cadherin associated protein), beta 1	2.58001	down
Ash1l	Ash1 (absent, small, or homeotic)-like (Drosophila)	2.5775	up
Aifm1	apoptosis-inducing factor, mitochondrion-associated 1	2.57714	down
Oat	ornithine aminotransferase (gyrate atrophy)	2.57632	down
Ccdc47	coiled-coil domain containing 47	2.57592	down
Echdc1	enoyl Coenzyme A hydratase domain containing 1	2.5709	down
Foxo1	forkhead box O1	2.5709	up
Plekhb1	pleckstrin homology domain containing, family B (evectins) member 1	2.56952	down
Uchl3	ubiquitin carboxyl-terminal esterase L3 (ubiquitin thiolesterase)	2.5686	down
Toe1	target of EGR1, member 1 (nuclear)	2.56849	down
Mylk	myosin light chain kinase	2.56596	down
Psma4	proteasome (prosome, macropain) subunit, alpha type 4	2.55995	down
Bfar	bifunctional apoptosis regulator	2.55891	down
Drg1	developmentally regulated GTP binding protein 1	2.55745	down
Stk17b	serine/threonine kinase 17b	2.55486	down
Cnn3	calponin 3, acidic	2.55214	down
Sf3a3	splicing factor 3a, subunit 3	2.55206	down
Ppp2r3c	protein phosphatase 2, regulatory subunit B'', gamma	2.5509	down
Igj	immunoglobulin joining chain	2.55	up
Vcan	versican	2.54617	down
Art3	ADP-ribosyltransferase 3	2.54585	down
Hnrnpf	heterogeneous nuclear ribonucleoprotein F	2.54477	down
Mki67ip	Mki67 (FHA domain) interacting nucleolar phosphoprotein	2.54336	down
Mcm6	minichromosome maintenance complex component 6	2.54183	down
Tardbp	TAR DNA binding protein	2.54143	down
Abca8a	ATP-binding cassette, sub-family A (ABC1), member 8a	2.54086	down
Stmn2	stathmin-like 2	2.53865	down
Thumpd1	THUMP domain containing 1	2.53853	down
Ms4a6b	membrane-spanning 4-domains, subfamily A, member 6B	2.53804	down
Peci	peroxisomal D3,D2-enoyl-CoA isomerase	2.53673	down
Ahcyl1	S-adenosylhomocysteine hydrolase-like 1	2.53633	down
Vrk1	vaccinia related kinase 1	2.53575	down
Pkia	protein kinase (cAMP-dependent, catalytic) inhibitor alpha	2.53154	down
Utp6	UTP6, small subunit (SSU) processome component, homolog (yeast)	2.53023	down
Hmgcs1	3-hydroxy-3-methylglutaryl-Coenzyme A synthase 1 (soluble)	2.52955	down
Eif3c	eukaryotic translation initiation factor 3, subunit C	2.52886	down
Copb2	coatomer protein complex, subunit beta 2	2.52811	down
Kidins220	kinase D-interacting substrate of 220 kDa	2.52763	down
Pdha1	pyruvate dehydrogenase E1 alpha 1	2.52633	down
Cct3	chaperonin containing Tcp1, subunit 3 (gamma)	2.52613	down
Cct4	chaperonin containing Tcp1, subunit 4 (delta)	2.52573	down
Fermt2	fermitin family homolog 2 (Drosophila)	2.52229	down
Idh3B	isocitrate dehydrogenase 3 (NAD+) beta	2.5222	down
Rbbp7	retinoblastoma binding protein 7	2.52175	down
Gin1	gypsy retrotransposon integrase 1	2.52138	down
Snapc5	Small nuclear RNA activating complex, polypeptide 5	2.52118	down
Mtf2	metal response element binding transcription factor 2	2.5195	down
Ncbp1	nuclear cap binding protein subunit 1, 80kDa	2.5184	down
Smc1a	structural maintenance of chromosomes 1A	2.51546	down
Adh1	alcohol dehydrogenase 1 (class I)	2.51503	down
RT1-N1 /// RT1-N2 /// RT1-N3	RT1 class Ib gene, H2-TL-like, grc region (N1) /// RT1 class Ib gene, H2-TL-like, grc region(N2) /// RT1 class Ib gene, H2-TL-like, grc region (N3)	2.51395	down
Psma3 /// Psma3l	proteasome subunit, alpha type 3 /// proteasome subunit alpha type 3-like	2.51204	down
Smarce1	SWI/SNF related, matrix associated, actin dependent regulator of chromatin, subfamily e, member 1	2.51154	down
Cmbl	carboxymethylenebutenolidase homolog (Pseudomonas)	2.50612	down
Nexn	nexilin (F actin binding protein)	2.50481	down
Srp72	signal recognition particle 72	2.50429	down
Casp1	caspase 1	2.50357	down
Utrn	Utrophin	2.49681	down
Sptbn1	spectrin, beta, non-erythrocytic 1	2.49466	down
Zfp143	zinc finger protein 143	2.49285	down
Thumpd3	THUMP domain containing 3	2.49247	down
Cul1	cullin 1	2.49167	down
Acsl5	acyl-CoA synthetase long-chain family member 5	2.49145	down
Twf1	twinfilin, actin-binding protein, homolog 1 (Drosophila)	2.4908	down
Pds5a	PDS5, regulator of cohesion maintenance, homolog A (S. cerevisiae)	2.49047	down
Gmnn	geminin	2.48902	down
Tmlhe	trimethyllysine hydroxylase, epsilon	2.48631	down
Dst	dystonin	2.4833	down
Elovl6	ELOVL family member 6, elongation of long chain fatty acids (yeast)	2.48257	down
Arl1	ADP-ribosylation factor-like 1	2.48009	down
Wif1	Wnt inhibitory factor 1	2.47939	up
Mett10d	methyltransferase 10 domain containing	2.47707	down
Bms1	BMS1 homolog, ribosome assembly protein (yeast)	2.47688	down
Glrx3	glutaredoxin 3	2.47639	down
Mat2a	methionine adenosyltransferase II, alpha	2.47439	down
Fam136a	family with sequence similarity 136, member A	2.47376	down
Phospho2	phosphatase, orphan 2	2.47345	down
Eif3j	eukaryotic translation initiation factor 3, subunit J	2.47255	down
Nono	non-POU domain containing, octamer-binding	2.47231	down
Ppp1r12a	protein phosphatase 1, regulatory (inhibitor) subunit 12A	2.47221	down
Paics	phosphoribosylaminoimidazole carboxylase, phosphoribosylaminoimidazole succinocarboxamide synthetase	2.47018	down
Vldlr	very low density lipoprotein receptor	2.46614	down
Ptgis	prostaglandin I2 (prostacyclin) synthase	2.46482	down
Smarca5	SWI/SNF related, matrix associated, actin dependent regulator of chromatin, subfamily a, member 5	2.46334	down
Ddx3x	DEAD (Asp-Glu-Ala-Asp) box polypeptide 3, X-linked	2.46184	down
Rps4x	ribosomal protein S4, X-linked	2.46109	down
Anxa3	annexin A3	2.46067	down
Mgst1	microsomal glutathione S-transferase 1	2.45738	down
Tfpi	tissue factor pathway inhibitor	2.45709	down
Ranbp2	RAN binding protein 2	2.45576	down
Pcca	propionyl-coenzyme A carboxylase, alpha polypeptide	2.45542	down
Cd69	Cd69 molecule	2.4552	down
Stmn2	stathmin-like 2	2.45344	down
Api5	apoptosis inhibitor 5	2.45196	down
Mrpl42	mitochondrial ribosomal protein L42	2.45051	down
Rpl7	Ribosomal protein L7	2.45001	down
Rps6kb1	ribosomal protein S6 kinase, 70kDa, polypeptide 1	2.4485	down
Ctps2	CTP synthase II	2.44794	down
Atrn	attractin	2.44621	down
Znf655	zinc finger protein 655	2.44354	down
Zc3h15	zinc finger CCCH-type containing 15	2.44234	down
Psme4	proteasome (prosome, macropain) activator subunit 4	2.44229	down
Zfp191	zinc finger protein 191	2.43532	down
Arl8b	ADP-ribosylation factor-like 8B	2.43355	down
Sec63	SEC63 homolog (S. cerevisiae)	2.43318	down
Cp	ceruloplasmin	2.43237	down
Elf1	E74-like factor 1	2.43045	down
Xrn2	5'-3' exoribonuclease 2	2.43042	down
Hspd1	heat shock protein 1 (chaperonin)	2.42633	down
Cab39l	calcium binding protein 39-like	2.42565	down
Gpd1	glycerol-3-phosphate dehydrogenase 1 (soluble)	2.42547	down
Art2b	ADP-ribosyltransferase 2b	2.42447	down
Gnpnat1	glucosamine-phosphate N-acetyltransferase 1	2.4239	down
Ly6e	Lymphocyte antigen 6 complex, locus E	2.42332	up
Birc2	baculoviral IAP repeat-containing 2	2.42252	down
Prr12	proline rich 12	2.42179	up
Rrp15	ribosomal RNA processing 15 homolog (S. cerevisiae)	2.42175	down
Il7r	interleukin 7 receptor	2.42155	down
Vcp	valosin-containing protein	2.41941	down
Thoc1	THO complex 1	2.41908	down
Phca	phytoceramidase, alkaline	2.41895	down
Pdlim3	PDZ and LIM domain 3	2.4177	down
Adh4 /// Adh5	alcohol dehydrogenase 4 (class II), pi polypeptide /// alcohol dehydrogenase 5	2.41762	down
Exoc6	exocyst complex component 6	2.41695	down
Sugt1	SGT1, suppressor of G2 allele of SKP1 (S. cerevisiae)	2.41525	down
Mdh1	malate dehydrogenase 1, NAD (soluble)	2.40719	down
Crcp	calcitonin gene-related peptide-receptor component protein	2.40649	down
Cgnl1	cingulin-like 1	2.40569	down
Narg1	NMDA receptor regulated 1	2.40548	down
Pla2g2a	phospholipase A2, group IIA (platelets, synovial fluid)	2.40482	down
Tnfrsf25	tumor necrosis factor receptor superfamily, member 25	2.40389	up
Eml4	echinoderm microtubule associated protein like 4	2.40042	down
Ppat	phosphoribosyl pyrophosphate amidotransferase	2.39743	down
Pop4	processing of precursor 4, ribonuclease P/MRP subunit (S. cerevisiae)	2.39715	down
Igbp1	immunoglobulin (CD79A) binding protein 1	2.39494	down
Cdc26	cell division cycle 26	2.39278	down
Cacybp	calcyclin binding protein	2.38975	down
Slc6a17	solute carrier family 6 (neurotransmitter transporter), member 17	2.38923	down
Ikzf2	IKAROS family zinc finger 2	2.38883	up
Rgs4	regulator of G-protein signaling 4	2.3874	down
Sod2	superoxide dismutase 2, mitochondrial	2.38726	down
Akap12	A kinase (PRKA) anchor protein 12	2.38543	down
Plaa	phospholipase A2, activating protein	2.38523	down
Tars	threonyl-tRNA synthetase	2.38511	down
Exoc3	exocyst complex component 3	2.38445	down
Traf4af1	TRAF4 associated factor 1	2.38373	down
Lox	lysyl oxidase	2.38279	down
Mrpl47	mitochondrial ribosomal protein L47	2.38215	down
Tsc22d4	TSC22 domain family, member 4	2.38155	up
Snap23	synaptosomal-associated protein 23	2.37965	down
Stag1	stromal antigen 1	2.37935	down
Crbn	cereblon	2.37807	down
Mpp5	membrane protein, palmitoylated 5 (MAGUK p55 subfamily member 5)	2.37647	down
Psmd5	proteasome (prosome, macropain) 26S subunit, non-ATPase, 5	2.37562	down
Caprin1	Cell cycle associated protein 1	2.37385	down
Ankrd28	ankyrin repeat domain 28	2.37371	down
Prkcb	protein kinase C, beta	2.37019	down
Usp15	ubiquitin specific peptidase 15	2.36995	down
Rsl1d1	ribosomal L1 domain containing 1	2.36821	down
Il33	interleukin 33	2.36749	down
Tcea1	transcription elongation factor A (SII) 1	2.36618	down
Efr3a	EFR3 homolog A (S. cerevisiae)	2.36545	down
Hmgcr	3-hydroxy-3-methylglutaryl-Coenzyme A reductase	2.36451	down
Jmjd3	jumonji domain containing 3	2.36446	up
Zfp260	zinc finger protein 260	2.36232	down
Immt	inner membrane protein, mitochondrial	2.36185	down
Nae1	NEDD8 activating enzyme E1 subunit 1	2.35953	down
Trip12	thyroid hormone receptor interactor 12	2.35944	down
Argbp2	Arg/Abl-interacting protein ArgBP2	2.35727	down
Riok1	RIO kinase 1 (yeast)	2.35592	down
Cand1	cullin-associated and neddylation-dissociated 1	2.3553	down
Fgf13	fibroblast growth factor 13	2.35397	down
Wdr43	WD repeat domain 43	2.35313	down
Dnaja2	DnaJ (Hsp40) homolog, subfamily A, member 2	2.35163	down
Orc3l	origin recognition complex, subunit 3-like (yeast)	2.35151	down
Xpo4	exportin 4	2.3512	down
Wbp5	WW domain binding protein 5	2.35074	down
Ryk	receptor-like tyrosine kinase	2.35034	down
Bxdc1	brix domain containing 1	2.34831	down
Calcrl	calcitonin receptor-like	2.34813	down
Usp48	ubiquitin specific protease 48	2.34657	down
Nsmce4a	non-SMC element 4 homolog A (S. cerevisiae)	2.34621	down
Papola	poly (A) polymerase alpha	2.34599	down
Uso1	USO1 homolog, vesicle docking protein (yeast)	2.34385	down
Bcl11b	B-cell CLL/lymphoma 11B (zinc finger protein)	2.34279	up
Stat1	signal transducer and activator of transcription 1	2.34096	down
Akap12	A kinase (PRKA) anchor protein 12	2.33938	down
F8	coagulation factor VIII, procoagulant component	2.33841	up
Nasp	Nuclear autoantigenic sperm protein (histone-binding)	2.33817	down
Mgea5	Meningioma expressed antigen 5 (hyaluronidase)	2.33736	down
Golph3l	golgi phosphoprotein 3-like	2.33498	down
Rdx	radixin	2.33468	down
LOC678970	hypothetical protein LOC678970	2.33384	up
Ipo5	importin 5	2.33328	down
Wdr36	WD repeat domain 36	2.3317	down
Prpf38a	PRP38 pre-mRNA processing factor 38 (yeast) domain containing A	2.33143	down
Dcun1d1	DCN1, defective in cullin neddylation 1, domain containing 1 (S. cerevisiae)	2.33089	down
Luzp5	leucine zipper protein 5	2.32893	down
Traf4af1	TRAF4 associated factor 1	2.3288	down
Mpdz	multiple PDZ domain protein	2.32865	down
Nuf2	NUF2, NDC80 kinetochore complex component, homolog (S. cerevisiae)	2.32743	down
Calm1	calmodulin 1	2.32627	down
Ahcyl1	S-adenosylhomocysteine hydrolase-like 1	2.32614	down
Sqle	squalene epoxidase	2.32509	down
Cald1	caldesmon 1	2.32302	down
Pdcd4	programmed cell death 4	2.32181	down
Urod	uroporphyrinogen decarboxylase	2.32163	down
Mapk1	mitogen activated protein kinase 1	2.31982	down
Siglecg	sialic acid binding Ig-like lectin G	2.31967	up
Casp8	caspase 8	2.31966	down
Akap13	A kinase (PRKA) anchor protein 13	2.31962	down
Tcfcp2l2	transcription factor CP2-like 2	2.31949	up
Tax1bp1	Tax1 (human T-cell leukemia virus type I) binding protein 1	2.31903	down
Zeb1	zinc finger E-box binding homeobox 1	2.31853	down
Serpinb1a	serine (or cysteine) proteinase inhibitor, clade B, member 1a	2.31702	down
Exoc5	exocyst complex component 5	2.31628	down
Smarce1	SWI/SNF related, matrix associated, actin dependent regulator of chromatin, subfamily e, member 1	2.31545	down
Recql	RecQ protein-like (DNA helicase Q1-like)	2.31503	down
Igsf10	immunoglobulin superfamily, member 10	2.31368	down
Vcl	vinculin	2.3121	down
Dnajc10	DnaJ (Hsp40) homolog, subfamily C, member 10	2.31135	down
Prnd	prion protein 2 (dublet)	2.31034	up
Utp6	UTP6, small subunit (SSU) processome component, homolog (yeast)	2.31022	down
Acp1	acid phosphatase 1, soluble	2.31003	down
S100a5	S100 calcium binding protein A5	2.30988	up
Slc25a46	solute carrier family 25, member 46	2.30982	down
Tank	TRAF family member-associated NFKB activator	2.30848	down
Rg9mtd1	RNA (guanine-9-) methyltransferase domain containing 1	2.3078	down
Zfp260	zinc finger protein 260	2.30766	down
Rab27a	RAB27A, member RAS oncogene family	2.30694	down
Tmod3	tropomodulin 3	2.3066	down
Angpt2	angiopoietin 2	2.306	down
Sox4	SRY (sex determining region Y)-box 4	2.30574	up
Arpp-19	Cyclic AMP phosphoprotein	2.30477	down
Map2k4	mitogen activated protein kinase kinase 4	2.30448	down
Osbpl9	oxysterol binding protein-like 9	2.30411	down
Pdcd4	programmed cell death 4	2.30401	down
Cyp1b1	cytochrome P450, family 1, subfamily b, polypeptide 1	2.30199	down
Dnttip2	deoxynucleotidyltransferase, terminal, interacting protein 2	2.30073	down
Ppp3r1	protein phosphatase 3, regulatory subunit B, alpha isoform	2.30032	down
Psmc5	proteasome (prosome, macropain) 26S subunit, ATPase, 5	2.29915	down
Postn	periostin, osteoblast specific factor	2.29736	down
Calm2	calmodulin 2	2.29635	down
Igf2	insulin-like growth factor 2	2.29623	down
RGD1306148	similar to KIAA0368	2.29502	down
Ppil4	peptidylprolyl isomerase (cyclophilin)-like 4	2.29407	down
Uap1	UDP-N-acteylglucosamine pyrophosphorylase 1	2.29326	down
Dhx36	DEAH (Asp-Glu-Ala-His) box polypeptide 36	2.29322	down
Krcc1	lysine-rich coiled-coil 1	2.29299	down
Ifrd1	interferon-related developmental regulator 1	2.29013	down
Prkdc	protein kinase, DNA activated, catalytic polypeptide	2.28982	down
Ptrh2	peptidyl-tRNA hydrolase 2	2.28883	down
Syt1	synaptotagmin I	2.28805	down
Mll4	myeloid/lymphoid or mixed-lineage leukemia 4	2.2877	up
Morf4l1	mortality factor 4 like 1	2.28624	down
Rabep1	rabaptin, RAB GTPase binding effector protein 1	2.28598	down
Etfdh	electron-transferring-flavoprotein dehydrogenase	2.28285	down
Nampt	nicotinamide phosphoribosyltransferase	2.28227	down
Eif2b3	eukaryotic translation initiation factor 2B, subunit 3 gamma	2.28179	down
Phf14	PHD finger protein 14	2.28073	down
Aldh6a1	aldehyde dehydrogenase 6 family, member A1	2.27893	down
Sec22b	SEC22 vesicle trafficking protein homolog B (S. cerevisiae)	2.27266	down
Btg2	B-cell translocation gene 2, anti-proliferative	2.27239	up
Vdac3	voltage-dependent anion channel 3	2.27147	down
Wdr75	WD repeat domain 75	2.27009	down
Gpx8	glutathione peroxidase 8	2.26883	down
Prr12	proline rich 12	2.26851	up
Glrx1	glutaredoxin 1 (thioltransferase)	2.26829	down
Ddr2	Discoidin domain receptor tyrosine kinase 2	2.26826	down
Lactb2	lactamase, beta 2	2.26738	down
Hnrnpa3	heterogeneous nuclear ribonucleoprotein A3	2.26728	down
Parp14	Poly (ADP-ribose) polymerase family, member 14	2.26723	down
Vps35	vacuolar protein sorting 35 homolog (S. cerevisiae)	2.26436	down
Ttc3	tetratricopeptide repeat domain 3	2.26351	down
Pbrm1	polybromo 1	2.26304	down
Nudcd1	NudC domain containing 1	2.26304	down
Slc30a9	solute carrier family 30 (zinc transporter), member 9	2.26299	down
Lman1	lectin, mannose-binding, 1	2.25993	down
Emcn	endomucin	2.25862	down
Sox4	SRY (sex determining region Y)-box 4	2.25845	up
Rad51	RAD51 homolog (RecA homolog, E. coli) (S. cerevisiae)	2.25822	down
Sdf4	stromal cell derived factor 4	2.25793	down
Adk	adenosine kinase	2.2577	down
Tmem87a	transmembrane protein 87A	2.25749	down
Rsrc1	arginine/serine-rich coiled-coil 1	2.25693	down
Pdcl3	phosducin-like 3	2.25674	down
Slc1a3	solute carrier family 1 (glial high affinity glutamate transporter), member 3	2.2552	down
Smek2	SMEK homolog 2, suppressor of mek1 (Dictyostelium)	2.25365	down
Chchd3	coiled-coil-helix-coiled-coil-helix domain containing 3	2.25359	down
Vnn1	vanin 1	2.25331	down
Mx1	myxovirus (influenza virus) resistance 1	2.25327	down
Bzw1	basic leucine zipper and W2 domains 1	2.25308	down
Tra2a	transformer-2 alpha	2.25208	down
Papola	poly (A) polymerase alpha	2.25181	down
Esd	esterase D/formylglutathione hydrolase	2.25176	down
Lyn	v-yes-1 Yamaguchi sarcoma viral related oncogene homolog	2.25085	down
Bbx	bobby sox homolog (Drosophila)	2.25002	down
Cttnbp2nl	CTTNBP2 N-terminal like	2.24901	down
Phb2	Prohibitin 2	2.24868	up
Ppil4	peptidylprolyl isomerase (cyclophilin)-like 4	2.24727	down
Nck1	NCK adaptor protein 1	2.24682	down
Nek9	NIMA (never in mitosis gene a)- related kinase 9	2.24664	down
Odc1	ornithine decarboxylase 1	2.24467	down
Nsun2	NOL1/NOP2/Sun domain family, member 2	2.24335	down
RGD1303142	oxidative stress responsive gene	2.24161	down
Atp5f1	ATP synthase, H+ transporting, mitochondrial F0 complex, subunit B1	2.2408	down
Hspb1	heat shock protein 1	2.23848	down
Gja5	gap junction protein, alpha 5	2.23689	down
Fxr1	fragile X mental retardation, autosomal homolog 1	2.23587	down
Ahnak	AHNAK nucleoprotein	2.23434	down
Nnat	neuronatin	2.23403	up
Psip1	PC4 and SFRS1 interacting protein 1	2.23398	down
Mll1	myeloid/lymphoid or mixed-lineage leukemia 1	2.23295	up
Schip1	schwannomin interacting protein 1	2.23174	down
Zranb2	zinc finger, RAN-binding domain containing 2	2.23112	down
Pdcl	phosducin-like	2.22901	down
Lox	lysyl oxidase	2.22885	down
Sfrs2ip	splicing factor, arginine/serine-rich 2, interacting protein	2.22792	down
Rabgap1l	RAB GTPase activating protein 1-like	2.22755	down
Ezh2	enhancer of zeste homolog 2 (Drosophila)	2.22751	down
Hars	histidyl-tRNA synthetase	2.22724	down
Ppm1l	protein phosphatase 1 (formerly 2C)-like	2.22719	down
Nars	asparaginyl-tRNA synthetase	2.22589	down
Efemp1	EGF-containing fibulin-like extracellular matrix protein 1	2.22498	down
Nup35	nucleoporin 35	2.2248	down
Atp6v1d	ATPase, H+ transporting, lysosomal V1 subunit D	2.22293	down
Zfp180	zinc finger protein 180	2.22255	down
Cxcr7	chemokine (C-X-C motif) receptor 7	2.22105	down
Sucla2	succinate-CoA ligase, ADP-forming, beta subunit	2.22083	down
Casp4	caspase 4, apoptosis-related cysteine peptidase	2.2204	down
Bud31	BUD31 homolog (yeast)	2.22023	down
Hrb2	HIV-1 Rev binding protein 2	2.21988	down
Itga6	integrin, alpha 6	2.21976	down
Gpsm2	G-protein signaling modulator 2 (AGS3-like, C. elegans)	2.21946	down
Parp9	poly (ADP-ribose) polymerase family, member 9	2.21939	down
Eif5b	eukaryotic translation initiation factor 5B	2.21833	down
Lyst	lysosomal trafficking regulator	2.21767	down
Psma2	proteasome (prosome, macropain) subunit, alpha type 2	2.21722	down
Smu1	smu-1 suppressor of mec-8 and unc-52 homolog (C. elegans)	2.2167	down
Slu7	SLU7 splicing factor homolog (S. cerevisiae)	2.21604	down
Lrpprc	leucine-rich PPR-motif containing	2.21522	down
Vldlr	very low density lipoprotein receptor	2.21485	down
Cxxc5	CXXC finger 5	2.21307	up
Tsc22d4	TSC22 domain family, member 4	2.21285	up
St13	suppression of tumorigenicity 13	2.21076	down
Phemx	pan hematopoietic expression	2.21044	up
Man1a2	mannosidase, alpha, class 1A, member 2	2.20995	down
Klhdc5	kelch domain containing 5	2.20822	up
Atp6ap2	ATPase, H+ transporting, lysosomal accessory protein 2	2.2082	down
Cdk105	CDK105 protein	2.20784	down
Eif2s1	eukaryotic translation initiation factor 2, subunit 1 alpha	2.20663	down
Senp2	SUMO1/sentrin/SMT3 specific peptidase 2	2.20638	down
Hmgcs2	3-hydroxy-3-methylglutaryl-Coenzyme A synthase 2 (mitochondrial)	2.20562	up
Gpc3	glypican 3	2.20442	down
Ddx5	DEAD (Asp-Glu-Ala-Asp) box polypeptide 5	2.20316	down
Leng8	leukocyte receptor cluster (LRC) member 8	2.20309	up
RT1-CE5	RT1 class I, CE5	2.20295	up
Arih1	ariadne ubiquitin-conjugating enzyme E2 binding protein homolog 1 (Drosophila)	2.20259	down
Katna1	katanin p60 (ATPase-containing) subunit A1	2.20239	down
Crispld2	cysteine-rich secretory protein LCCL domain containing 2	2.20068	down
Tagln	transgelin	2.2003	down
Casp3	caspase 3, apoptosis related cysteine protease	2.19966	down
Mterfd2	MTERF domain containing 2	2.19843	down
Pcna	proliferating cell nuclear antigen	2.19747	down
Prdx1	peroxiredoxin 1	2.19745	down
Map4k5	mitogen-activated protein kinase kinase kinase kinase 5	2.19661	down
Kidins220	kinase D-interacting substrate of 220 kDa	2.1958	down
Eif3e	eukaryotic translation initiation factor 3, subunit E	2.1953	down
Mgea5	meningioma expressed antigen 5 (hyaluronidase)	2.19506	down
Yipf5	Yip1 domain family, member 5	2.19392	down
Thyn1	thymocyte nuclear protein 1	2.19366	down
Rgs1	regulator of G-protein signaling 1	2.19337	down
Aspm	asp (abnormal spindle) homolog, microcephaly associated (Drosophila)	2.19316	down
Zkscan3	zinc finger with KRAB and SCAN domains 3	2.19293	down
Gtpbp10	GTP-binding protein 10 (putative)	2.1927	down
Snrpn /// Snurf	small nuclear ribonucleoprotein polypeptide N /// SNRPN upstream reading frame	2.19215	down
Fam91a1	family with sequence similarity 91, member A1	2.19047	down
Pak2	P21 (CDKN1A)-activated kinase 2	2.19004	down
Calcrl	calcitonin receptor-like	2.1892	down
Grb2	growth factor receptor bound protein 2	2.18821	up
Aspn	asporin	2.18366	down
Cpe	carboxypeptidase E	2.18021	down
Glod4	glyoxalase domain containing 4	2.17848	down
Dpp8	dipeptidylpeptidase 8	2.17768	down
Cwc15	CWC15 homolog (S. cerevisiae)	2.17698	down
Rab18	RAB18, member RAS oncogene family	2.17626	down
Ttc1	tetratricopeptide repeat domain 1	2.17516	down
Hist1h4b	histone cluster 1, H4b	2.17506	up
Fastkd2	FAST kinase domains 2	2.17146	down
Dnaja1	DnaJ (Hsp40) homolog, subfamily A, member 1	2.17129	down
Atxn2	Ataxin 2	2.17108	up
Ddx10	DEAD (Asp-Glu-Ala-Asp) box polypeptide 10	2.17079	down
Ppwd1	peptidylprolyl isomerase domain and WD repeat containing 1	2.1689	down
Stx12	syntaxin 12	2.16882	down
Chst1	carbohydrate (keratan sulfate Gal-6) sulfotransferase 1	2.1678	up
Cycs	cytochrome c, somatic	2.16761	down
Rps6	ribosomal protein S6	2.16555	down
Exosc7	exosome component 7	2.16456	down
Emid1	EMI domain containing 1	2.16421	up
Sf3b1	splicing factor 3b, subunit 1	2.16363	down
Slc39a8	solute carrier family 39 (metal ion transporter), member 8	2.16302	down
Eif4a2	Eukaryotic translation initiation factor 4A2	2.16261	down
Pls3	plastin 3 (T-isoform)	2.15953	down
Cd86	CD86 molecule	2.15933	down
Wdr61	WD repeat domain 61	2.15901	down
Rsad2	radical S-adenosyl methionine domain containing 2	2.15805	up
Fbxo46	F-box protein 46	2.1579	up
Parva	parvin, alpha	2.15695	down
Dctn4 /// LOC498752	dynactin 4 /// similar to dynactin subunit p62	2.15665	down
Apip	APAF1 interacting protein	2.15417	down
Mtch2	mitochondrial carrier homolog 2 (C. elegans)	2.15348	down
Opa1	optic atrophy 1 homolog (human)	2.15275	down
Gse1	genetic suppressor element 1	2.15253	up
Anapc10	anaphase promoting complex subunit 10	2.15228	down
Trpc6	transient receptor potential cation channel, subfamily C, member 6	2.15103	down
Cse1l	chromosome segregation 1-like (S. cerevisiae)	2.15082	down
Hist1h4b	histone cluster 1, H4b	2.14983	up
Chmp1b	chromatin modifying protein 1B	2.14938	down
Pds5b	PDS5, regulator of cohesion maintenance, homolog B (S. cerevisiae)	2.14886	down
Nfyb	nuclear transcription factor-Y beta	2.14878	down
Clic4	chloride intracellular channel 4 (mitochondrial)	2.1486	down
Kpna1	Karyopherin (importin) alpha 1	2.14832	down
Nol5a	nucleolar protein 5A	2.1483	down
Zwint	ZW10 interactor	2.14816	down
Cdc16	CDC16 cell division cycle 16 homolog (S. cerevisiae)	2.14786	down
Zfp110	zinc finger protein 110	2.1478	down
Ddx52	DEAD (Asp-Glu-Ala-Asp) box polypeptide 52	2.14749	down
Abhd5	abhydrolase domain containing 5	2.14647	down
Mrps9	mitochondrial ribosomal protein S9	2.14634	down
Ccnh	cyclin H	2.14471	down
Sp2	Sp2 transcription factor	2.14301	up
Syap1	synapse associated protein 1	2.14259	down
Hsd17b12	hydroxysteroid (17-beta) dehydrogenase 12	2.14193	down
Ppp2r5c	protein phosphatase 2, regulatory subunit B' gamma isoform	2.14018	down
Ap1gbp1	AP1 gamma subunit binding protein 1	2.13967	down
Ccdc104	coiled-coil domain containing 104	2.1392	down
Mtmr6	myotubularin related protein 6	2.13791	down
Tpm4	Tropomyosin 4	2.13677	down
Il18	interleukin 18	2.13578	down
Fkbp3	FK506 binding protein 3	2.13493	down
Snx2	sorting nexin 2	2.13459	down
Capn7	calpain 7	2.1341	down
Baz1a	bromodomain adjacent to zinc finger domain, 1A	2.13385	down
Tnfaip8	tumor necrosis factor, alpha-induced protein 8	2.13367	down
Mmp9	matrix metallopeptidase 9	2.13343	up
Snx10	sorting nexin 10	2.13308	down
Dmbt1	deleted in malignant brain tumors 1	2.13144	down
Orc6l	origin recognition complex, subunit 6 like (yeast)	2.1314	down
Tbl1xr1	transducin (beta)-like 1X-linked receptor 1	2.13078	down
Wrb	tryptophan rich basic protein	2.13028	down
Syncrip	synaptotagmin binding, cytoplasmic RNA interacting protein	2.12989	down
F13a1	coagulation factor XIII, A1 polypeptide	2.12907	down
Narg1	NMDA receptor regulated 1	2.12876	down
Ppl	periplakin	2.12816	down
Dars	aspartyl-tRNA synthetase	2.12789	down
Nup88	nucleoporin 88kDa	2.12769	down
Crnkl1	crooked neck pre-mRNA splicing factor-like 1 (Drosophila)	2.12531	down
Ddr2	Discoidin domain receptor tyrosine kinase 2	2.12521	down
Nme7	non-metastatic cells 7, protein expressed in (nucleoside-diphosphate kinase)	2.12461	down
Vamp7	vesicle-associated membrane protein 7	2.12437	down
Gpatch4	G patch domain containing 4	2.12312	down
Skiv2l2	superkiller viralicidic activity 2-like 2 (S. cerevisiae)	2.12275	down
Brd4	Bromodomain containing 4	2.12234	up
Des	desmin	2.12185	down
Pacsin1	protein kinase C and casein kinase substrate in neurons 1	2.12137	up
Garnl1	GTPase activating Rap/RanGAP domain-like 1	2.12039	down
Sfn	stratifin	2.12005	up
Pja2	praja 2, RING-H2 motif containing	2.11932	down
Zfp84	zinc finger protein 84	2.11909	down
Fnta	farnesyltransferase, CAAX box, alpha	2.11859	down
Spink8	serine peptidase inhibitor, Kazal type 8	2.11665	down
Eapp	E2F-associated phosphoprotein	2.11487	down
Riok3	RIO kinase 3 (yeast)	2.11464	down
Cdkn1b	cyclin-dependent kinase inhibitor 1B	2.1135	up
Cebpz	CCAAT/enhancer binding protein zeta	2.11348	down
Bmper	BMP-binding endothelial regulator	2.11274	down
RGD1559786	similar to RIKEN cDNA 0610037L13	2.11187	down
Prosc	proline synthetase co-transcribed homolog (bacterial)	2.11169	down
Wdr75	WD repeat domain 75	2.11145	down
Trmt6	tRNA methyltransferase 6 homolog (S. cerevisiae)	2.11128	down
Impact	imprinted and ancient	2.11119	down
Arih1	ariadne ubiquitin-conjugating enzyme E2 binding protein homolog 1 (Drosophila)	2.11056	down
Clic4	chloride intracellular channel 4 (mitochondrial)	2.11045	down
Tceal8	transcription elongation factor A (SII)-like 8	2.10738	down
Ftsj3	FtsJ homolog 3 (E. coli)	2.10629	down
Ccl2	chemokine (C-C motif) ligand 2	2.10543	down
Xpot	exportin, tRNA (nuclear export receptor for tRNAs)	2.10448	down
Prim2	primase, DNA, polypeptide 2	2.10393	down
Cxcl13	chemokine (C-X-C motif) ligand 13	2.10296	down
Myh9	myosin, heavy chain 9, non-muscle	2.10133	down
Gnai1	guanine nucleotide binding protein (G protein), alpha inhibiting 1	2.09882	down
Mrpl13	mitochondrial ribosomal protein L13	2.0978	down
Ulk1	Unc-51 like kinase 1 (C. elegans)	2.09753	up
Prr12	proline rich 12	2.09697	up
Usp12	ubiquitin specific peptidase 12	2.09589	down
Ifit2	interferon-induced protein with tetratricopeptide repeats 2	2.09507	down
Anxa2	annexin A2	2.0945	down
Fam98a	family with sequence similarity 98, member A	2.09351	down
Ahctf1	AT hook containing transcription factor 1	2.09346	down
Srcap	Snf2-related CREBBP activator protein	2.09241	up
Wdr3	WD repeat domain 3	2.09186	down
Cryab	crystallin, alpha B	2.09182	down
Casp7	caspase 7	2.09098	down
Slc6a6	solute carrier family 6 (neurotransmitter transporter, taurine), member 6	2.09079	up
Ifnar1	interferon (alpha and beta) receptor 1	2.09039	down
Enpp2	ectonucleotide pyrophosphatase/phosphodiesterase 2	2.08827	down
Dock9	dedicator of cytokinesis 9	2.08809	down
Dag1	dystroglycan 1 (dystrophin-associated glycoprotein 1)	2.08595	up
Tsn	translin	2.08518	down
Stat1 /// Stat4	signal transducer and activator of transcription 1 /// signal transducer and activator of transcription 4	2.08504	down
Itsn2	intersectin 2	2.0849	down
Arl4c	ADP-ribosylation factor-like 4C	2.08453	up
Psat1	phosphoserine aminotransferase 1	2.08339	down
Mex3b	mex3 homolog B (C. elegans)	2.08225	up
Enpep	glutamyl aminopeptidase	2.0821	down
Lrrc4b	leucine rich repeat containing 4B	2.08209	up
Axin2	axin2	2.08166	up
Optn	optineurin	2.08137	down
Ctps	CTP synthase	2.08123	down
Gmps	guanine monphosphate synthetase	2.07895	down
Tap2	transporter 2, ATP-binding cassette, sub-family B (MDR/TAP)	2.07812	up
Eif4g2 /// Eif4g2-ps1	eukaryotic translation initiation factor 4, gamma 2 /// eukaryotic translation initiation factor 4, gamma 2, pseudogene 1	2.07749	down
RT1-Bb	RT1 class II, locus Bb	2.07737	up
Mpz	myelin protein zero	2.07729	down
Mme	membrane metallo endopeptidase	2.07728	down
Fam107b	family with sequence similarity 107, member B	2.07616	down
Orc3l	origin recognition complex, subunit 3-like (yeast)	2.07594	down
Nfib	nuclear factor I/B	2.07464	down
Fas	Fas (TNF receptor superfamily, member 6)	2.07449	down
Etf1	Eukaryotic translation termination factor 1	2.07447	down
Ptcd3	Pentatricopeptide repeat domain 3	2.07376	down
Farsb	phenylalanyl-tRNA synthetase, beta subunit	2.07197	down
Rpp30	ribonuclease P/MRP 30 subunit (human)	2.07136	down
Psmc2	proteasome (prosome, macropain) 26S subunit, ATPase 2	2.071	down
Ret	ret proto-oncogene	2.07064	up
Acadm	acyl-Coenzyme A dehydrogenase, C-4 to C-12 straight chain	2.07035	down
Car5b	carbonic anhydrase 5b, mitochondrial	2.06989	down
Kitlg	KIT ligand	2.06945	down
Camk2d	calcium/calmodulin-dependent protein kinase II delta	2.06867	down
Phax	phosphorylated adaptor for RNA export	2.06839	down
Ppid	peptidylprolyl isomerase D (cyclophilin D)	2.06809	down
Psmd1	proteasome (prosome, macropain) 26S subunit, non-ATPase, 1	2.06788	down
Crot	carnitine O-octanoyltransferase	2.06742	down
Nmd3	NMD3 homolog (S. cerevisiae)	2.06684	down
Clp1	CLP1, cleavage and polyadenylation factor I subunit, homolog (S. cerevisiae)	2.06664	down
Pdp2	pyruvate dehydrogenase phosphatase isoenzyme 2	2.06653	down
Ankrd52	ankyrin repeat domain 52	2.06615	up
Cmip	c-Maf-inducing protein	2.06572	up
Map2k7	mitogen activated protein kinase kinase 7	2.06467	up
Klc1	kinesin light chain 1	2.06405	down
Mxd4	Max dimerization protein 4	2.06388	up
Hars2l	histidyl-tRNA synthetase 2-like	2.06328	down
Yme1l1	YME1-like 1 (S. cerevisiae)	2.06327	down
Ugp2	UDP-glucose pyrophosphorylase 2	2.06117	down
Pold3	polymerase (DNA-directed), delta 3, accessory subunit	2.06107	down
Kcns3	potassium voltage-gated channel, delayed-rectifier, subfamily S, member 3	2.06098	down
Mcts2	malignant T cell amplified sequence 2	2.05984	down
Btaf1	BTAF1 RNA polymerase II, B-TFIID transcription factor-associated	2.05916	down
Casp2	caspase 2	2.05911	down
Col9a3	procollagen, type IX, alpha 3	2.0586	up
Nolc1	nucleolar and coiled-body phosphoprotein 1	2.05811	down
Tm4sf1	transmembrane 4 L six family member 1	2.05718	down
Tnf	tumor necrosis factor (TNF superfamily, member 2)	2.05703	up
Gpr177	G protein-coupled receptor 177	2.05668	down
Igtp	interferon gamma induced GTPase	2.05628	down
Npm1	nucleophosmin (nucleolar phosphoprotein B23, numatrin)	2.05627	down
Nbr1	neighbor of Brca1 gene 1	2.05548	down
Serpinb6a	serine (or cysteine) peptidase inhibitor, clade B, member 6a	2.05517	down
Mrc1	mannose receptor, C type 1	2.05359	down
Trmt6	tRNA methyltransferase 6 homolog (S. cerevisiae)	2.05314	down
Spc25	SPC25, NDC80 kinetochore complex component, homolog (S. cerevisiae)	2.05308	down
Sdc2	syndecan 2	2.05283	down
Enpp3	ectonucleotide pyrophosphatase/phosphodiesterase 3	2.05161	down
Mmp16	matrix metallopeptidase 16	2.05094	down
RT1-Aw2	RT1 class Ib, locus Aw2	2.05028	up
Ddx50	DEAD (Asp-Glu-Ala-Asp) box polypeptide 50	2.04987	down
LOC689601	similar to density-regulated protein	2.04695	down
Ebag9	estrogen receptor binding site associated, antigen, 9	2.04672	down
Mcam	melanoma cell adhesion molecule	2.04613	down
Exosc9	exosome component 9	2.04599	down
Actr2	ARP2 actin-related protein 2 homolog (yeast)	2.04592	down
Rbm17	RNA binding motif protein 17	2.04584	down
Arl8b	ADP-ribosylation factor-like 8B	2.04499	down
Larp7	La ribonucleoprotein domain family, member 7	2.04468	down
Sdpr	serum deprivation response	2.04409	down
Bag2	Bcl2-associated athanogene 2	2.04394	down
Lap3	leucine aminopeptidase 3	2.04258	down
Rbbp8	retinoblastoma binding protein 8	2.04132	down
Cep110	centrosomal protein 110kDa	2.04106	down
Acaca	acetyl-coenzyme A carboxylase alpha	2.04063	down
Ugdh	UDP-glucose dehydrogenase	2.04013	down
Nab1	Ngfi-A binding protein 1	2.0377	down
Cd8a	CD8a molecule	2.03703	down
Map3k7	Mitogen activated protein kinase kinase kinase 7	2.03699	down
Cdc26	cell division cycle 26	2.03671	down
Gmpr2	guanosine monophosphate reductase 2	2.03625	down
Osbpl1a	oxysterol binding protein-like 1A	2.03614	down
Son	Son DNA binding protein	2.0353	down
Rab9a	RAB9A, member RAS oncogene family	2.03452	down
Mpp6	membrane protein, palmitoylated 6 (MAGUK p55 subfamily member 6)	2.03295	down
Llgl2	lethal giant larvae homolog 2 (Drosophila)	2.03259	up
Elovl6	ELOVL family member 6, elongation of long chain fatty acids (yeast)	2.03186	down
Ide	insulin degrading enzyme	2.03003	down
Socs5	suppressor of cytokine signaling 5	2.02951	down
Pld3	phospholipase D family, member 3	2.02943	up
Sirt4	sirtuin (silent mating type information regulation 2 homolog) 4 (S. cerevisiae)	2.0293	up
Gtf2f1	general transcription factor IIF, polypeptide 1	2.02893	down
Slc30a1	solute carrier family 30 (zinc transporter), member 1	2.02689	down
Dicer1	dicer 1, ribonuclease type III	2.025	down
Topbp1	topoisomerase (DNA) II binding protein 1	2.02478	down
Rrn3	RRN3 RNA polymerase I transcription factor homolog (S. cerevisiae)	2.02374	down
Il1b	interleukin 1 beta	2.02367	down
Nup160	nucleoporin 160	2.02356	down
Trpm7	transient receptor potential cation channel, subfamily M, member 7	2.02315	down
Odf2	outer dense fiber of sperm tails 2	2.02259	down
Akr1c14	aldo-keto reductase family 1, member C14	2.02246	down
Ctsc	cathepsin C	2.02245	down
Slc30a5	solute carrier family 30 (zinc transporter), member 5	2.0222	down
Met	met proto-oncogene	2.02197	down
Rgs2	regulator of G-protein signaling 2	2.02062	down
Matn2	matrilin 2	2.02049	down
Hspa4	heat shock protein 4	2.02026	down
Pik3cd	phosphatidylinositol 3-kinase catalytic delta polypeptide	2.01871	up
Tln1	talin 1	2.01697	up
Plxnc1	plexin C1	2.0152	down
Dhx40	DEAH (Asp-Glu-Ala-His) box polypeptide 40	2.01422	down
Slc35a1	solute carrier family 35 (CMP-sialic acid transporter), member A1	2.01261	down
Ctf8	chromosome transmission fidelity factor 8 homolog (S. cerevisiae)	2.01122	up
Mtdh	metadherin	2.01118	down
Eltd1	EGF, latrophilin and seven transmembrane domain containing 1	2.01095	down
Rnmt	RNA (guanine-7-) methyltransferase	2.01027	down
Rhoa	ras homolog gene family, member A	2.01003	down
Atp5c1	ATP synthase, H+ transporting, mitochondrial F1 complex, gamma polypeptide 1	2.00808	down
Wfdc1	WAP four-disulfide core domain 1	2.00697	down
Nol7	nucleolar protein 7	2.00639	down
Cd9	CD9 molecule	2.00588	down
Cblb	Cas-Br-M (murine) ecotropic retroviral transforming sequence b	2.0054	up
Apc2	adenomatosis polyposis coli 2	2.00412	up
Gmcl1	germ cell-less homolog 1 (Drosophila)	2.00346	down
Wasf2	WAS protein family, member 2	2.00327	up
Cklf	chemokine-like factor	2.00209	up
Gtf2f1	general transcription factor IIF, polypeptide 1	2.00144	down
