# Supplementary material for: Gene expression profiles in rat mesenteric lymph nodes upon supplementation with Conjugated Linoleic Acid during gestation and suckling
Source: BMC Genomics. 2011 Apr 11;12:182. doi: 10.1186/1471-2164-12-182 (PMC3094308; doi:10.1186/1471-2164-12-182)
Supplement: Additional file 2 — List of genes differentially expressed by 2-fold in experimental Group B (CLA supplementation during gestation and during suckling through oral gavage). Excel file containing the list of 2-fold differentially expressed genes in group B with respect to the control generated as described in Additional file 1. [file 1471-2164-12-182-S2.XLS]

## Sheet: mothers-litter Vs Ctrl FC2.txt
Gene Symbol	Gene Title	FCAbsolute	Regulation
Actg2	actin, gamma 2, smooth muscle, enteric	97.4762	down
Cnn1	calponin 1, basic, smooth muscle	20.1335	down
Myh11	myosin, heavy chain 11, smooth muscle	16.5711	down
Pcp4	Purkinje cell protein 4	12.8109	down
Sf3b1	Splicing factor 3b, subunit 1	9.35047	up
Znf292	zinc finger protein 292	8.23613	up
Tpm1	Tropomyosin 1, alpha	8.08554	down
Acta1	actin, alpha 1, skeletal muscle	7.53475	down
Ccdc39	Coiled-coil domain containing 39	7.34247	up
Tpm2	tropomyosin 2	7.25726	down
Dmxl1	Dmx-like 1	7.11264	up
Gal	galanin prepropeptide	7.02757	down
Zfp386	zinc finger protein 386 (Kruppel-like)	6.86613	up
Usp33	Ubiquitin specific peptidase 33	6.26909	up
Sfrs18	splicing factor, arginine/serine-rich 18	6.01624	up
Drg1	developmentally regulated GTP binding protein 1	5.96423	down
Myl9	myosin, light chain 9, regulatory	5.93471	down
Utx	ubiquitously transcribed tetratricopeptide repeat, X chromosome	5.85812	up
Eif4a2	Eukaryotic translation initiation factor 4A2	5.85737	up
Rbm39	RNA binding motif protein 39	5.80778	up
Zeb2	Zinc finger E-box binding homeobox 2	5.80089	up
Matr3	matrin 3	5.69613	up
Krt19	keratin 19	5.59805	down
Tia1	TIA1 cytotoxic granule-associated RNA binding protein	5.583	up
Spag9	Sperm associated antigen 9	5.48283	up
Tpm1	tropomyosin 1, alpha	5.33765	down
Rbm5	RNA binding motif protein 5	5.29032	up
Smoc2	SPARC related modular calcium binding 2	5.13682	down
Atp2b1	ATPase, Ca++ transporting, plasma membrane 1	5.12162	up
Ikzf2	IKAROS family zinc finger 2	5.10265	up
Nars2	asparaginyl-tRNA synthetase 2 (mitochondrial)(putative)	4.99884	up
Cfb	complement factor B	4.99329	down
Ppp1r14a	protein phosphatase 1, regulatory (inhibitor) subunit 14A	4.98572	down
Eln	elastin	4.93603	down
Zcchc7	zinc finger, CCHC domain containing 7	4.91254	up
Sfrs18	splicing factor, arginine/serine-rich 18	4.85658	up
Igf2	insulin-like growth factor 2	4.82103	down
Acta2	smooth muscle alpha-actin	4.63119	down
Tpm1	tropomyosin 1, alpha	4.62536	down
Cdc42	Cell division cycle 42 (GTP binding protein)	4.60075	up
Slfn3	schlafen 3	4.50373	up
Scn7a	sodium channel, voltage-gated, type VII, alpha	4.49996	down
Pnn	pinin, desmosome associated protein	4.39411	up
Actr2 /// LOC301861	ARP2 actin-related protein 2 homolog (yeast) /// similar to ARP2 actin-related protein 2 homolog (yeast)	4.37064	up
Psrc2	proline/serine-rich coiled-coil 2	4.27637	up
Csnk2a1	casein kinase 2, alpha 1 polypeptide	4.2664	up
Fam91a1	family with sequence similarity 91, member A1	4.24426	up
Cpsf6	cleavage and polyadenylation specific factor 6	4.19102	up
Rbm39	RNA binding motif protein 39	4.19053	up
Clk1	CDC-like kinase 1	4.16972	up
Upk1b	uroplakin 1B	4.16589	down
Mylk	myosin light chain kinase	4.1104	down
Ogt	O-linked N-acetylglucosamine (GlcNAc) transferase (UDP-N-acetylglucosamine:polypeptide-N-acetylglucosaminyl transferase)	4.07162	up
Rbmx	RNA binding motif protein, X-linked	4.06197	up
Crispld2	cysteine-rich secretory protein LCCL domain containing 2	4.05375	down
Mfap5	microfibrillar associated protein 5	4.04712	down
Timp1	TIMP metallopeptidase inhibitor 1	4.04401	down
Rbm5	RNA binding motif protein 5	3.9863	up
Krt8	keratin 8	3.97124	down
Prpf39	PRP39 pre-mRNA processing factor 39 homolog	3.96218	up
Hspb6	heat shock protein, alpha-crystallin-related, B6	3.94914	down
Rb1cc1	RB1-inducible coiled-coil 1	3.86651	up
Pgm5	phosphoglucomutase 5	3.85842	down
Cpsf6	cleavage and polyadenylation specific factor 6	3.8524	up
Fbln1	fibulin 1	3.84434	down
Rprd1a	Regulation of nuclear pre-mRNA domain containing 1A	3.83717	up
Ccnl2	Cyclin L2	3.82338	up
Crispld2	cysteine-rich secretory protein LCCL domain containing 2	3.82012	down
Crop	cisplatin resistance-associated overexpressed protein	3.80701	up
Crkrs	Cdc2-related kinase, arginine/serine-rich	3.79925	up
Ogt	O-linked N-acetylglucosamine (GlcNAc) transferase (UDP-N-acetylglucosamine:polypeptide-N-acetylglucosaminyl transferase)	3.7732	up
Zfp68	zinc finger protein 68	3.76074	up
Mapk1ip1l	Mitogen-activated protein kinase 1 interacting protein 1-like	3.7591	up
Fbxl22	F-box and leucine-rich repeat protein 22	3.71999	down
Slc25a36	solute carrier family 25, member 36	3.70783	up
Chd6	chromodomain helicase DNA binding protein 6	3.70547	up
Specc1l	SPECC1-like	3.70455	up
Prpf39	PRP39 pre-mRNA processing factor 39 homolog	3.69512	up
Uba6	Ubiquitin-like modifier activating enzyme 6	3.69387	up
Synm	synemin, intermediate filament protein	3.69019	down
Des	desmin	3.68825	down
Hspb1	heat shock protein 1	3.68725	down
Ddah1	dimethylarginine dimethylaminohydrolase 1	3.67228	down
Ranbp2	RAN binding protein 2	3.66686	up
Pln	phospholamban	3.65858	down
Bzrap1	benzodiazapine receptor associated protein 1	3.61153	up
Ctgf	connective tissue growth factor	3.5891	down
Prph	peripherin	3.58895	down
Cpsf6	cleavage and polyadenylation specific factor 6	3.5625	up
Atrx	alpha thalassemia/mental retardation syndrome X-linked (RAD54 homolog, S. cerevisiae)	3.54479	up
Cpsf6	cleavage and polyadenylation specific factor 6	3.53314	up
Sfpq	Splicing factor proline/glutamine rich (polypyrimidine tract binding protein associated)	3.53301	up
Ddx42	DEAD (Asp-Glu-Ala-Asp) box polypeptide 42	3.53254	up
Rb1cc1	RB1-inducible coiled-coil 1	3.53097	up
Znf292	zinc finger protein 292	3.51107	up
Pnn	pinin, desmosome associated protein	3.50014	up
Smc4	structural maintenance of chromosomes 4	3.49223	up
Mdm4	Mdm4 p53 binding protein homolog	3.49216	up
Tagln	transgelin	3.49029	down
Smtn	smoothelin	3.48908	down
Ogn	osteoglycin	3.45881	up
Ash1l	Ash1 (absent, small, or homeotic)-like	3.43127	up
Pik3c2b	phosphoinositide-3-kinase, class 2, beta polypeptide	3.41962	up
Serpinf1	serine (or cysteine) peptidase inhibitor, clade F, member 1	3.41679	down
Pck1	phosphoenolpyruvate carboxykinase 1, cytosolic	3.40944	up
Rnpc3	RNA-binding region (RNP1, RRM) containing 3	3.40258	up
Znf292	zinc finger protein 292	3.39403	up
Anapc4	anaphase promoting complex subunit 4	3.38089	up
Phf20l1	PHD finger protein 20-like 1	3.38083	up
Grem2	gremlin 2, cysteine knot superfamily, homolog	3.3766	down
Cryab	crystallin, alpha B	3.37189	down
Ddx60	DEAD (Asp-Glu-Ala-Asp) box polypeptide 60	3.37054	up
Tmf1	TATA element modulatory factor 1	3.36431	up
Tnfaip6	tumor necrosis factor alpha induced protein 6	3.3545	down
Gap43	growth associated protein 43	3.34298	down
Akap9	A kinase (PRKA) anchor protein (yotiao) 9	3.33502	up
Zfml	zinc finger, matrin-like	3.32712	up
Abcc5	ATP-binding cassette, sub-family C (CFTR/MRP), member 5	3.32283	up
NIPBL	Nipped-B homolog (Drosophila)	3.31755	up
Stag2	stromal antigen 2	3.31697	up
Sh3bgr	SH3 domain binding glutamic acid-rich protein	3.31602	down
Ccnt2	cyclin T2	3.31476	up
Zcchc7	Zinc finger, CCHC domain containing 7	3.30868	up
Smek2	SMEK homolog 2, suppressor of mek1	3.30111	up
Tpm1	tropomyosin 1, alpha	3.29373	down
Ndn	necdin homolog (mouse)	3.26972	down
Crop	cisplatin resistance-associated overexpressed protein	3.25799	up
Vcan	versican	3.25731	down
Gls	glutaminase	3.25437	up
Srpk2	SFRS protein kinase 2	3.2452	up
Ccnl1	cyclin L1	3.20829	up
Ppp1r12a	protein phosphatase 1, regulatory (inhibitor) subunit 12A	3.20229	up
Mpz	myelin protein zero	3.20183	down
Foxp1	forkhead box P1	3.19242	up
Papola	poly (A) polymerase alpha	3.1877	up
Cdkn1c	cyclin-dependent kinase inhibitor 1C (P57)	3.18526	down
Zfml	zinc finger, matrin-like	3.18276	up
Ccnt2	cyclin T2	3.18044	up
NIPBL	Nipped-B homolog (Drosophila)	3.1725	up
Pcf11	PCF11, cleavage and polyadenylation factor subunit, homolog (S. cerevisiae)	3.16415	up
Scg2	secretogranin II (chromogranin C)	3.1604	down
Clk4	CDC like kinase 4	3.14746	up
Gstm5	glutathione S-transferase, mu 5	3.14034	down
Ggta1	Glycoprotein galactosyltransferase alpha 1, 3	3.14026	up
Abi1	abl-interactor 1	3.13734	up
Fnbp4	formin binding protein 4	3.13377	up
Ralgps2	Ral GEF with PH domain and SH3 binding motif 2	3.12517	up
Plac9	placenta-specific 9	3.11879	down
Sostdc1	sclerostin domain containing 1	3.11641	down
Brd4	Bromodomain containing 4	3.11543	up
Esf1	ESF1, nucleolar pre-rRNA processing protein, homolog (S. cerevisiae)	3.11453	up
Sstr3	somatostatin receptor 3	3.11145	up
Mylk	myosin light chain kinase	3.09816	down
Nov	nephroblastoma overexpressed gene	3.09741	down
R3hdm2	R3H domain containing 2	3.09351	up
Sorl1	sortilin-related receptor, LDLR class A repeats-containing	3.09297	up
Acin1	apoptotic chromatin condensation inducer 1	3.08908	up
Slc25a36	solute carrier family 25, member 36	3.08824	up
Igfbp6	insulin-like growth factor binding protein 6	3.07987	down
Znf292	zinc finger protein 292	3.07471	up
Phf20l1	PHD finger protein 20-like 1	3.06766	up
Tmem100	transmembrane protein 100	3.05823	down
Fndc1	fibronectin type III domain containing 1	3.05002	down
Gja5	gap junction protein, alpha 5	3.03877	down
Bag2	Bcl2-associated athanogene 2	3.038	down
Gpc3	glypican 3	3.01883	down
Fam126b	family with sequence similarity 126, member B	3.01219	up
Nupr1	nuclear protein 1	3.00064	down
Lmna	lamin A	2.99505	down
Klhl23	kelch-like 23 (Drosophila)	2.98919	down
Il7r	Interleukin 7 receptor	2.98405	up
Tgfb3	transforming growth factor, beta 3	2.97611	down
Tubb6	tubulin, beta 6	2.94346	down
Zmynd17	zinc finger, MYND-type containing 17	2.92902	up
Pla2g2a	phospholipase A2, group IIA	2.92818	down
Upf3b	UPF3 regulator of nonsense transcripts homolog B (yeast)	2.92761	up
Schip1	schwannomin interacting protein 1	2.92357	down
Plagl1	pleiomorphic adenoma gene-like 1	2.91509	down
Ptgis	prostaglandin I2 (prostacyclin) synthase	2.91447	down
Tpr	translocated promoter region	2.91417	up
Col1a1	collagen, type I, alpha 1	2.91124	down
Rbm39	RNA binding motif protein 39	2.90492	up
Ccnl2	cyclin L2	2.89339	up
Ankrd12	Ankyrin repeat domain 12	2.88962	up
Il7r	interleukin 7 receptor	2.87729	up
Impact	imprinted and ancient	2.86281	up
Zfp347	zinc finger protein 347	2.86243	up
Fnbp4	formin binding protein 4	2.86219	up
Tppp3	tubulin polymerization-promoting protein family member 3	2.86096	down
Dhx36	DEAH (Asp-Glu-Ala-His) box polypeptide 36	2.85828	up
Bclaf1	BCL2-associated transcription factor 1	2.85344	up
Dmpk	dystrophia myotonica-protein kinase	2.85037	down
Prpf4b	PRP4 pre-mRNA processing factor 4 homolog B	2.85035	up
Pik3ca	Phosphatidylinositol 3-kinase, catalytic, alpha polypeptide	2.82441	up
Fgf13	fibroblast growth factor 13	2.80274	down
Zdhhc20	Zinc finger, DHHC domain containing 20	2.8014	up
Hectd1	HECT domain containing 1	2.79821	up
Smc6l1	SMC6 structural maintenance of chromosomes 6-like 1 (yeast)	2.7868	up
Ptprc	protein tyrosine phosphatase, receptor type, C	2.7844	up
Kdelr3	KDEL (Lys-Asp-Glu-Leu) endoplasmic reticulum protein retention receptor 3	2.78312	down
Giot1	gonadotropin inducible ovarian transcription factor 1	2.77455	up
Aldh1a1	aldehyde dehydrogenase 1 family, member A1	2.76957	down
Znf654	zinc finger protein 654	2.76835	up
Ankrd12	ankyrin repeat domain 12	2.76581	up
Cthrc1	collagen triple helix repeat containing 1	2.76539	down
Zfp68	zinc finger protein 68	2.75736	up
Ube3a	ubiquitin protein ligase E3A	2.74431	up
Fhl1	four and a half LIM domains 1	2.743	down
Cenpj	centromere protein J	2.7413	up
Fam64a	family with sequence similarity 64, member A	2.73643	down
Nfat5	nuclear factor of activated T-cells 5	2.73275	up
Atrx	alpha thalassemia/mental retardation syndrome X-linked (RAD54 homolog, S. cerevisiae)	2.7292	up
Fbln2	fibulin 2	2.72128	down
Usp33	ubiquitin specific peptidase 33	2.70847	up
Tinagl1	tubulointerstitial nephritis antigen-like 1	2.70795	down
Mfap4	microfibrillar-associated protein 4	2.70359	down
Zfp318	zinc finger protein 318	2.6962	up
Rbm39	RNA binding motif protein 39	2.69183	up
Col1a1	collagen, type I, alpha 1	2.69128	down
Dmtf1	cyclin D binding myb-like transcription factor 1	2.68641	up
Alox15	arachidonate 15-lipoxygenase	2.6853	up
Mall	mal, T-cell differentiation protein-like	2.68071	down
Col1a2	collagen, type I, alpha 2	2.67964	down
Hspb8	heat shock protein 8	2.67932	down
Pnn	pinin, desmosome associated protein	2.67691	up
Gria3	glutamate receptor, ionotrophic, AMPA 3	2.66777	up
Plekhb1	pleckstrin homology domain containing, family B (evectins) member 1	2.66737	down
Csrp2	cysteine and glycine-rich protein 2	2.66694	down
Wfdc1	WAP four-disulfide core domain 1	2.6631	down
Dhx36	DEAH (Asp-Glu-Ala-His) box polypeptide 36	2.66243	up
Impact	imprinted and ancient	2.66123	up
Ttrap	Traf and Tnf receptor associated protein	2.65812	up
Klhl5	kelch-like 5 (Drosophila)	2.65721	up
Smek2	SMEK homolog 2, suppressor of mek1	2.64647	up
Krit1	KRIT1, ankyrin repeat containing	2.64331	up
Mobkl1a	MOB1, Mps One Binder kinase activator-like 1A	2.64294	up
Tnks2	tankyrase, TRF1-interacting ankyrin-related ADP-ribose polymerase 2	2.64246	up
Mcam	melanoma cell adhesion molecule	2.64223	down
Ythdf3	YTH domain family, member 3	2.64217	up
Senp6	SUMO/sentrin specific peptidase 6	2.639	up
Ckap4	cytoskeleton-associated protein 4	2.63296	down
Lims2	LIM and senescent cell antigen like domains 2	2.62987	down
Tra2a	transformer-2 alpha	2.62924	up
Zranb2	zinc finger, RAN-binding domain containing 2	2.62414	up
Arl6ip1	Similar to PI-3-kinase-related kinase SMG-1	2.62062	up
Arf4l	ADP-ribosylation factor 4-like	2.61718	down
Ccdc45	coiled-coil domain containing 45	2.61718	up
Mcpt1	mast cell protease 1	2.61656	up
Sdccag1	serologically defined colon cancer antigen 1	2.60544	up
Pura	purine rich element binding protein A	2.60372	up
Slc6a17	solute carrier family 6 (neurotransmitter transporter), member 17	2.59871	down
Smek2	SMEK homolog 2, suppressor of mek1 (Dictyostelium)	2.59814	up
F8	Coagulation factor VIII, procoagulant component	2.59695	up
Znf292	zinc finger protein 292	2.59394	up
Rc3h2	Ring finger and CCCH-type zinc finger domains 2	2.58708	up
Tsc22d4	TSC22 domain family, member 4	2.58627	up
Ptpla	protein tyrosine phosphatase-like (proline instead of catalytic arginine), member a	2.58279	down
Cops3	COP9 constitutive photomorphogenic homolog subunit 3 (Arabidopsis)	2.58171	up
Msln	mesothelin	2.57999	down
Slc5a3	solute carrier family 5 (inositol transporters), member 3	2.56525	up
Phemx	pan hematopoietic expression	2.56144	up
Fhl1	four and a half LIM domains 1	2.55987	down
Cr2	complement receptor 2	2.55796	up
Selm	selenoprotein M	2.55725	down
Mustn1	musculoskeletal, embryonic nuclear protein 1	2.55675	down
Mef2c	myocyte enhancer factor 2C	2.55077	up
Fam126b	family with sequence similarity 126, member B	2.54998	up
Tcf21	transcription factor 21	2.5444	down
Fam107a	family with sequence similarity 107, member A	2.54389	down
Emp1	epithelial membrane protein 1	2.54182	down
Epdr1	ependymin related protein 1 (zebrafish)	2.54137	down
Immt	inner membrane protein, mitochondrial	2.5404	up
Arl13b	ADP-ribosylation factor-like 13B	2.53656	up
Nfat5	nuclear factor of activated T-cells 5	2.53613	up
Dut	Deoxyuridine triphosphatase	2.53419	up
Trpm7	transient receptor potential cation channel, subfamily M, member 7	2.53203	up
Mtif2	mitochondrial translational initiation factor 2	2.52726	up
H28	Histocompatibility 28	2.5259	up
Rnase4	ribonuclease, RNase A family 4	2.52568	down
Adh1	alcohol dehydrogenase 1 (class I)	2.52193	down
Esco1	establishment of cohesion 1 homolog 1	2.52088	up
Ccl17	chemokine (C-C motif) ligand 17	2.51912	down
Hnrnpa3	heterogeneous nuclear ribonucleoprotein A3	2.51839	up
Gas5	growth arrest specific 5	2.51549	up
Fyttd1	forty-two-three domain containing 1	2.51483	up
Htra3	HtrA serine peptidase 3	2.51172	down
Rock2	Rho-associated coiled-coil containing protein kinase 2	2.50469	up
Angptl4	angiopoietin-like 4	2.50273	up
Rnf145	Ring finger protein 145	2.50052	up
Uchl1	ubiquitin carboxyl-terminal esterase L1 (ubiquitin thiolesterase)	2.49971	down
Slit3	slit homolog 3	2.49525	down
Emp1	epithelial membrane protein 1	2.49486	down
Ift74	intraflagellar transport 74 homolog (Chlamydomonas)	2.49434	up
Rpesp	RPE-spondin	2.49419	down
Vcan	versican	2.49312	down
Zfml	zinc finger, matrin-like	2.49285	up
Tpsab1	tryptase alpha/beta 1	2.48804	up
Arid4a	AT rich interactive domain 4A (Rbp1 like)	2.4871	up
Rasa1	RAS p21 protein activator (GTPase activating protein) 1	2.4861	up
Ppp4r2	protein phosphatase 4, regulatory subunit 2	2.48424	up
Nek1	NIMA (never in mitosis gene a)-related expressed kinase 1	2.47885	up
Ints6	integrator complex subunit 6	2.47793	up
Smc5	structural maintenance of chromosomes 5	2.47588	up
Sfrs18	splicing factor, arginine/serine-rich 18	2.47203	up
Esf1	ESF1, nucleolar pre-rRNA processing protein, homolog (S. cerevisiae)	2.47097	up
Gpbp1	GC-rich promoter binding protein 1	2.4677	up
Gcc2	GRIP and coiled-coil domain containing 2	2.46326	up
Fam76b	family with sequence similarity 76, member B	2.46208	up
Penk1	proenkephalin 1	2.46178	down
Pcm1	pericentriolar material 1	2.46143	up
Tra2a	transformer-2 alpha	2.45904	up
Syt1	synaptotagmin I	2.45551	down
Smc4	structural maintenance of chromosomes 4	2.45473	up
Smc6l1	SMC6 structural maintenance of chromosomes 6-like 1 (yeast)	2.45415	up
Tln1	talin 1	2.44866	up
Zc3h7a	zinc finger CCCH type containing 7 A	2.44326	up
Ccdc62	coiled-coil domain containing 62	2.44254	up
Mmp23	matrix metallopeptidase 23	2.43939	down
Hectd1	HECT domain containing 1	2.43873	up
Map4k4	mitogen-activated protein kinase kinase kinase kinase 4	2.43847	up
Itsn2	intersectin 2	2.43661	up
Hist1h4b	histone cluster 1, H4b	2.43564	up
Dhx36	DEAH (Asp-Glu-Ala-His) box polypeptide 36	2.43431	up
Krit1	KRIT1, ankyrin repeat containing	2.43052	up
Ccdc41	coiled-coil domain containing 41	2.42971	up
Pdpn	podoplanin	2.42304	down
Grb2	growth factor receptor bound protein 2	2.42216	up
Taok1	TAO kinase 1	2.42135	up
Pycr1	pyrroline-5-carboxylate reductase 1	2.41898	down
Gpbp1	GC-rich promoter binding protein 1	2.4131	up
Stmn2	stathmin-like 2	2.41277	down
Glt8d3	Glycosyltransferase 8 domain containing 3	2.41222	up
Yme1l1	YME1-like 1 (S. cerevisiae)	2.41211	up
Ccnl2	cyclin L2	2.41188	up
Zmym6	zinc finger, MYM-type 6	2.40807	up
Fancb	Fanconi anemia, complementation group B	2.40787	up
Etaa1	Ewing tumor-associated antigen 1	2.40759	up
Fzd2	frizzled homolog 2 (Drosophila)	2.4066	down
Mphosph8	M-phase phosphoprotein 8	2.40578	up
Efemp1	EGF-containing fibulin-like extracellular matrix protein 1	2.40494	down
Gpd1	glycerol-3-phosphate dehydrogenase 1 (soluble)	2.40409	down
Stmn2	stathmin-like 2	2.40252	down
Myh10	myosin, heavy chain 10, non-muscle	2.40095	down
Gpx7	glutathione peroxidase 7	2.40078	down
Bcl2l2 /// Pabpn1	Bcl2-like 2 /// poly(A) binding protein, nuclear 1	2.40032	up
Tmem98	transmembrane protein 98	2.39993	down
Copz2	coatomer protein complex, subunit zeta 2	2.39982	down
Narg1	NMDA receptor regulated 1	2.39848	up
Tia1	TIA1 cytotoxic granule-associated RNA binding protein	2.39844	up
Aplf	aprataxin and PNKP like factor	2.39824	up
Rbp7	retinol binding protein 7, cellular	2.39362	up
Thoc2	THO complex 2	2.39171	up
Igfbp6	insulin-like growth factor binding protein 6	2.38969	down
Map1b	microtubule-associated protein 1B	2.38531	down
Mrgprf	MAS-related GPR, member F	2.38374	down
Rnase4	ribonuclease, RNase A family 4	2.38274	down
Col4a3bp	collagen, type IV, alpha 3 binding protein	2.38203	up
Nol8	nucleolar protein 8	2.37976	up
Pik3ca	Phosphatidylinositol 3-kinase, catalytic, alpha polypeptide	2.37929	up
Rps24	ribosomal protein S24	2.37738	up
Ash1l	ash1 (absent, small, or homeotic)-like	2.37692	up
Ppic	peptidylprolyl isomerase C	2.37572	down
Msi2	Musashi homolog 2 (Drosophila)	2.37536	up
Bclaf1	BCL2-associated transcription factor 1	2.37241	up
Rbm25	RNA binding motif protein 25	2.37176	up
Mal	mal, T-cell differentiation protein	2.37148	down
Procr	protein C receptor, endothelial	2.36853	down
Pcmtd2	protein-L-isoaspartate (D-aspartate) O-methyltransferase domain containing 2	2.36442	up
Man2b1	Mannosidase 2, alpha B1	2.36141	up
Zmym2	zinc finger, MYM-type 2	2.3613	up
Uap1	UDP-N-acteylglucosamine pyrophosphorylase 1	2.36021	down
Kctd15	potassium channel tetramerisation domain containing 15	2.35972	down
Tmem97	transmembrane protein 97	2.35943	down
Chm	choroideremia (Rab escort protein 1)	2.35803	up
Lmna	lamin A	2.35688	down
Rgs4	regulator of G-protein signaling 4	2.35134	down
Lox	lysyl oxidase	2.34993	down
Cmah	cytidine monophosphate-N-acetylneuraminic acid hydroxylase (CMP-N-acetylneuraminate monooxygenase) pseudogene	2.34825	up
Arl6ip1	Similar to PI-3-kinase-related kinase SMG-1	2.34388	up
Leng8	leukocyte receptor cluster (LRC) member 8	2.34319	up
Nbl1	neuroblastoma, suppression of tumorigenicity 1	2.34099	down
Cd248	CD248 molecule, endosialin	2.34097	down
Vwa1	von Willebrand factor A domain containing 1	2.33339	down
Pik3ip1	phosphoinositide-3-kinase interacting protein 1	2.33072	down
Sptbn1	spectrin, beta, non-erythrocytic 1	2.33037	up
Pdlim3	PDZ and LIM domain 3	2.32981	down
Dock11	dedicator of cytokinesis 11	2.32884	up
Col6a2	collagen, type VI, alpha 2	2.3266	down
Rev3l	REV3-like, catalytic subunit of DNA polymerase zeta (yeast)	2.32077	up
Tnxa /// Tnxb	tenascin XA /// tenascin XB	2.31924	down
Atrx	alpha thalassemia/mental retardation syndrome X-linked (RAD54 homolog, S. cerevisiae)	2.31788	up
Sdc1	syndecan 1	2.31748	down
Vamp1	vesicle-associated membrane protein 1	2.31608	up
Arid4b	AT rich interactive domain 4B (Rbp1 like)	2.30716	up
Gstt1 /// Gstt3	glutathione S-transferase theta 1 /// glutathione S-transferase, theta 3	2.30703	down
Ckap4	cytoskeleton-associated protein 4	2.30635	down
Impact	imprinted and ancient	2.30562	up
Zfp445	zinc finger protein 445	2.30512	up
Xiap	X-linked inhibitor of apoptosis	2.3003	up
Usp9x	ubiquitin specific peptidase 9, X-linked	2.30026	up
Lcn2	lipocalin 2	2.29786	down
Argbp2	Arg/Abl-interacting protein ArgBP2	2.29721	down
NIPBL	Nipped-B homolog (Drosophila)	2.29554	up
Arap2	ArfGAP with RhoGAP domain, ankyrin repeat and PH domain 2	2.29394	up
Fbxo11	F-box protein 11	2.2938	up
Gls	glutaminase	2.29205	up
Pmepa1	prostate transmembrane protein, androgen induced 1	2.29116	down
Morc3	microrchidia 3	2.28595	up
LOC257650	hippyragranin	2.28529	up
Mgea5	meningioma expressed antigen 5 (hyaluronidase)	2.28177	up
P2ry10	purinergic receptor P2Y, G-protein coupled 10	2.28127	up
Thoc2	THO complex 2	2.28109	up
Sf3b1	splicing factor 3b, subunit 1	2.27977	up
Rgs4	regulator of G-protein signaling 4	2.27414	down
Aebp1	AE binding protein 1	2.2678	down
Zbtb11	zinc finger and BTB domain containing 11	2.26318	up
Adamts1	ADAM metallopeptidase with thrombospondin type 1 motif, 1	2.26251	down
Amn1	antagonist of mitotic exit network 1 homolog	2.26226	up
Stag2	stromal antigen 2	2.26137	up
Thbs4	thrombospondin 4	2.26109	down
Sc65	synaptonemal complex protein SC65	2.26035	down
Pcmtd2	protein-L-isoaspartate (D-aspartate) O-methyltransferase domain containing 2	2.25985	up
Fam129b	family with sequence similarity 129, member B	2.25935	down
Col1a2	collagen, type I, alpha 2	2.25916	down
Klhl23	kelch-like 23 (Drosophila)	2.25899	down
Exoc5	exocyst complex component 5	2.25821	up
Slfn8	schlafen 8	2.25671	up
Timp3	TIMP metallopeptidase inhibitor 3	2.25553	down
Sh3bgrl	SH3 domain binding glutamic acid-rich protein like	2.25458	up
Fstl3	follistatin-like 3 (secreted glycoprotein)	2.25203	down
Fxyd6	FXYD domain-containing ion transport regulator 6	2.25147	down
Fmr1	fragile X mental retardation 1	2.25143	up
Trpm7	Transient receptor potential cation channel, subfamily M, member 7	2.25117	up
Smc5	structural maintenance of chromosomes 5	2.25113	up
Tac2	tachykinin 2	2.25011	down
Ube3a	ubiquitin protein ligase E3A	2.24892	up
Cxcr7	chemokine (C-X-C motif) receptor 7	2.24168	down
Cr2	complement receptor 2	2.2398	up
Trps1	trichorhinophalangeal syndrome I homolog	2.23785	up
Prpf40a	PRP40 pre-mRNA processing factor 40 homolog A	2.23781	up
Maged2	melanoma antigen, family D, 2	2.23739	down
Fyttd1	Forty-two-three domain containing 1	2.23713	up
Cd9	CD9 molecule	2.23691	down
Slc16a6	solute carrier family 16, member 6 (monocarboxylic acid transporter 7)	2.23639	up
Casp8ap2	caspase 8 associated protein 2	2.23514	up
Itsn2	intersectin 2	2.23512	up
Atp11c	Atpase, class VI, type 11C	2.23416	up
Hnrnph3	heterogeneous nuclear ribonucleoprotein H3 (2H9)	2.22382	up
Rbpms2	RNA binding protein with multiple splicing 2	2.2229	down
Itsn2	intersectin 2	2.22255	up
Rgs1	regulator of G-protein signaling 1	2.21977	up
Syncrip	Synaptotagmin binding, cytoplasmic RNA interacting protein	2.21944	up
Plat	plasminogen activator, tissue	2.21523	down
Prkcdbp	protein kinase C, delta binding protein	2.21361	down
Narg1	NMDA receptor regulated 1	2.2114	up
Tusc3	tumor suppressor candidate 3	2.21065	down
Far1	fatty acyl CoA reductase 1	2.21064	up
Trim59	tripartite motif-containing 59	2.2094	up
Enpp3	ectonucleotide pyrophosphatase/phosphodiesterase 3	2.20548	down
Ccne2	Cyclin E2	2.20293	up
Taf1d	TATA box binding protein (TBP)-associated factor, RNA polymerase I, D, 41kDa	2.20043	up
Znf821	zinc finger protein 821	2.19984	up
Bmp6	bone morphogenetic protein 6	2.19949	down
Aldh16a1 /// Rcn3	aldehyde dehydrogenase 16 family, member A1 /// reticulocalbin 3, EF-hand calcium binding domain	2.19908	down
Flnc	filamin C, gamma (actin binding protein 280)	2.19882	down
Zfp68	zinc finger protein 68	2.19109	up
Wbp4	WW domain binding protein 4 (formin binding protein 21)	2.19082	up
Zfp281	zinc finger protein 281	2.19041	up
Git2	G protein-coupled receptor kinase interacting ArfGAP 2	2.19013	up
Ogt	O-linked N-acetylglucosamine (GlcNAc) transferase (UDP-N-acetylglucosamine:polypeptide-N-acetylglucosaminyl transferase)	2.18727	up
Aof1	amine oxidase (flavin containing) domain 1	2.18666	up
Baz2b	bromodomain adjacent to zinc finger domain, 2B	2.18583	up
C1qtnf2	C1q and tumor necrosis factor related protein 2	2.18507	down
Ckb	creatine kinase, brain	2.18438	down
Bmper	BMP-binding endothelial regulator	2.1811	down
Rsbn1	round spermatid basic protein 1	2.17792	up
Tnrc6b	trinucleotide repeat containing 6B	2.17473	up
Smarcd3	SWI/SNF related, matrix associated, actin dependent regulator of chromatin, subfamily d, member 3	2.1724	down
Zufsp	zinc finger with UFM1-specific peptidase domain	2.17185	up
Ralgps2	Ral GEF with PH domain and SH3 binding motif 2	2.16763	up
Olfm1	olfactomedin 1	2.16656	down
F8	coagulation factor VIII, procoagulant component	2.16353	up
S100a6	S100 calcium binding protein A6	2.16061	down
Gja4	gap junction protein, alpha 4	2.15824	down
Matr3	matrin 3	2.15505	up
Ppap2b	phosphatidic acid phosphatase type 2B	2.15478	down
Cr2	complement receptor 2	2.15464	up
Gpbp1	GC-rich promoter binding protein 1	2.15299	up
Cul4b	cullin 4B	2.15254	up
Pafah1b1	platelet-activating factor acetylhydrolase, isoform Ib, alpha subunit 45kDa	2.14988	up
Ccdc17	coiled-coil domain containing 17	2.14948	up
Ccdc132	coiled-coil domain containing 132	2.14915	up
Pcsk6	proprotein convertase subtilisin/kexin type 6	2.14809	down
Hspa2	heat shock protein 2	2.14783	down
Fasn	fatty acid synthase	2.1462	down
Sdc4	syndecan 4	2.14566	down
Fstl1	follistatin-like 1	2.14332	down
Sqle	squalene epoxidase	2.14293	down
Cadm3	cell adhesion molecule 3	2.14216	down
Zfp329	zinc finger protein 329	2.14182	up
SEP7	septin 7	2.13928	up
Gabbr1	gamma-aminobutyric acid (GABA) B receptor 1	2.13909	up
Zfp202	zinc finger protein 202	2.13882	up
Pmp22	peripheral myelin protein 22	2.13824	down
Cops2	COP9 constitutive photomorphogenic homolog subunit 2 (Arabidopsis)	2.13557	up
Fez1	fasciculation and elongation protein zeta 1	2.13447	down
Igfbp2	insulin-like growth factor binding protein 2	2.13379	down
Tmem97	transmembrane protein 97	2.13319	down
Anks1b	ankyrin repeat and sterile alpha motif domain containing 1B	2.13168	up
Krt18	keratin 18	2.12977	down
Gramd3	GRAM domain containing 3	2.12581	down
Taf1d	TATA box binding protein (TBP)-associated factor, RNA polymerase I, D, 41kDa	2.12459	up
Garnl1	GTPase activating Rap/RanGAP domain-like 1	2.124	up
Scg3	secretogranin III	2.12344	down
Chmp1b	chromatin modifying protein 1B	2.12306	up
Hnrnpa3	heterogeneous nuclear ribonucleoprotein A3	2.12204	up
Pcm1	pericentriolar material 1	2.12155	up
Hoxc9	homeobox C9	2.12153	down
Pum2	pumilio homolog 2	2.11954	up
Tk1	thymidine kinase 1, soluble	2.11856	down
March7	Membrane-associated ring finger (C3HC4) 7	2.11842	up
Rasa1	RAS p21 protein activator (GTPase activating protein) 1	2.11379	up
Efemp2	EGF-containing fibulin-like extracellular matrix protein 2	2.11348	down
Baz2b	bromodomain adjacent to zinc finger domain, 2B	2.10948	up
Siglecg	sialic acid binding Ig-like lectin G	2.10893	up
A3galt2	alpha 1,3-galactosyltransferase 2	2.10863	down
Trim23	tripartite motif-containing 23	2.10753	up
Narg1	NMDA receptor regulated 1	2.10691	up
Pmp22	peripheral myelin protein 22	2.10633	down
F8	coagulation factor VIII, procoagulant component	2.1047	up
Mll1	myeloid/lymphoid or mixed-lineage leukemia 1	2.10404	up
Chd1	chromodomain helicase DNA binding protein 1	2.1013	up
Ass1	argininosuccinate synthetase 1	2.10059	down
Pmepa1	prostate transmembrane protein, androgen induced 1	2.10014	down
Tgfb1i1	transforming growth factor beta 1 induced transcript 1	2.09911	down
Cyr61	cysteine-rich, angiogenic inducer, 61	2.09873	down
Vip	vasoactive intestinal peptide	2.09767	down
Uhrf2	ubiquitin-like with PHD and ring finger domains 2	2.09583	up
Cr1l	complement component (3b/4b) receptor 1-like	2.09437	up
Nkain4	Na+/K+ transporting ATPase interacting 4	2.09431	down
Zfx	zinc finger protein X-linked	2.09373	up
Tm4sf1	transmembrane 4 L six family member 1	2.09196	down
Pik3c2a	phosphoinositide-3-kinase, class 2, alpha polypeptide	2.09046	up
Ipo7	importin 7	2.09027	up
Zfp318	zinc finger protein 318	2.08978	up
Clec11a	C-type lectin domain family 11, member a	2.08791	down
Zfp148	zinc finger protein 148	2.08509	up
Jmjd1c	jumonji domain containing 1C	2.08436	up
Fblim1	filamin binding LIM protein 1	2.08377	down
Tnrc6b	trinucleotide repeat containing 6B	2.08217	up
Trim6	tripartite motif-containing 6	2.08135	up
Pnn	pinin, desmosome associated protein	2.08062	up
Maged1	melanoma antigen, family D, 1	2.08033	down
Arhgap12	Rho GTPase activating protein 12	2.08028	up
Tspan8	tetraspanin 8	2.07927	down
Thoc1	THO complex 1	2.0783	up
Nmu	neuromedin U	2.07817	down
Aasdh	aminoadipate-semialdehyde dehydrogenase	2.07746	up
Spink8	serine peptidase inhibitor, Kazal type 8	2.07739	down
Gfpt2	glutamine-fructose-6-phosphate transaminase 2	2.07621	down
Fkbp15	FK506 binding protein 15	2.07599	up
Lyst	lysosomal trafficking regulator	2.07439	up
Apln	apelin	2.07274	down
Fbn1	fibrillin 1	2.07114	down
Heca	headcase homolog (Drosophila)	2.07013	up
Olfml3	olfactomedin-like 3	2.06976	down
C1qtnf7	C1q and tumor necrosis factor related protein 7	2.06875	down
Boc	biregional cell adhesion molecule-related/down-regulated by oncogenes (Cdon) binding protein	2.06859	down
Sc65	synaptonemal complex protein SC65	2.06661	down
Bcat1	branched chain aminotransferase 1, cytosolic	2.06569	down
Znrf1	zinc and ring finger 1	2.0656	up
Pde6h	phosphodiesterase 6H, cGMP-specific, cone, gamma	2.06402	up
Hnrnpa1	heterogeneous nuclear ribonucleoprotein A1	2.06337	up
Capzb	Capping protein (actin filament) muscle Z-line, beta	2.06054	up
Atrx	alpha thalassemia/mental retardation syndrome X-linked (RAD54 homolog, S. cerevisiae)	2.05933	up
Tnc	Tenascin C	2.05905	down
Hspa1b	heat shock 70kD protein 1B (mapped)	2.05718	down
Yme1l1	YME1-like 1	2.05542	up
Aldh7a1	aldehyde dehydrogenase 7 family, member A1	2.05399	down
Sf3b1	splicing factor 3b, subunit 1	2.05263	up
Pfn2	profilin 2	2.04987	down
Dclre1c	DNA cross-link repair 1C, PSO2 homolog (S. cerevisiae)	2.04629	up
Tcf4	transcription factor 4	2.04531	up
Fcho2	FCH domain only 2	2.04362	up
Hsd11b2	hydroxysteroid 11-beta dehydrogenase 2	2.04222	down
Kcnma1	potassium large conductance calcium-activated channel, subfamily M, alpha member 1	2.04174	down
Orc2l	origin recognition complex, subunit 2-like	2.04163	up
Ptgfrn	prostaglandin F2 receptor negative regulator	2.04098	down
Efemp2	EGF-containing fibulin-like extracellular matrix protein 2	2.04085	down
Parva	parvin, alpha	2.04021	down
Prpf4b	PRP4 pre-mRNA processing factor 4 homolog B	2.03836	up
Narg1	NMDA receptor regulated 1	2.03814	up
Myef2	myelin expression factor 2	2.03719	up
Fstl1	follistatin-like 1	2.03709	down
Chd1	chromodomain helicase DNA binding protein 1	2.03641	up
Hspb8	heat shock protein 8	2.03616	down
Ndrg4	N-myc downstream regulated gene 4	2.03401	down
Ncor1	nuclear receptor co-repressor 1	2.03277	up
Cfl2	cofilin 2, muscle	2.0326	down
Pcolce	procollagen C-endopeptidase enhancer	2.0324	down
Camk1	calcium/calmodulin-dependent protein kinase I	2.03161	down
Gpc4	glypican 4	2.02999	down
Pcbp3	poly(rC) binding protein 3	2.02701	down
Prdx4	peroxiredoxin 4	2.0261	down
Zfp455	zinc finger protein 455	2.02569	up
Tnfrsf11b	tumor necrosis factor receptor superfamily, member 11b	2.02336	down
Adprhl1 /// Grtp1	ADP-ribosylhydrolase like 1 /// growth hormone regulated TBC protein 1	2.02298	down
Lkap	limkain b1	2.0213	up
Tardbp	TAR DNA binding protein	2.02091	up
Dmxl1	Dmx-like 1	2.01968	up
Egln3	EGL nine homolog 3	2.01955	down
Krcc1	lysine-rich coiled-coil 1	2.01752	up
Znf655	zinc finger protein 655	2.01401	up
Mll5	myeloid/lymphoid or mixed-lineage leukemia 5	2.01258	up
Zfp445	zinc finger protein 445	2.01185	up
Cgnl1	cingulin-like 1	2.01147	down
Fkbp10	FK506 binding protein 10	2.01069	down
S100a16	S100 calcium binding protein A16	2.01046	down
Ltbp4	latent transforming growth factor beta binding protein 4	2.01002	down
Rprm	reprimo, TP53 dependent G2 arrest mediator candidate	2.00927	down
Cspg4	chondroitin sulfate proteoglycan 4	2.00927	down
P4ha3	procollagen-proline, 2-oxoglutarate 4-dioxygenase (proline 4-hydroxylase), alpha polypeptide III	2.00818	down
Lbp	lipopolysaccharide binding protein	2.00457	down
Tnfrsf14	tumor necrosis factor receptor superfamily, member 14 (herpesvirus entry mediator)	2.00372	up
Ccdc88a	coiled coil domain containing 88A	2.00267	up
Tgm2	transglutaminase 2, C polypeptide	2.00159	down
Sparcl1	SPARC-like 1 (hevin)	2.00145	down
Tspan31	tetraspanin 31	2.00094	down
