# Supplementary material for: Gene expression profiles in rat mesenteric lymph nodes upon supplementation with Conjugated Linoleic Acid during gestation and suckling
Source: BMC Genomics. 2011 Apr 11;12:182. doi: 10.1186/1471-2164-12-182 (PMC3094308; doi:10.1186/1471-2164-12-182)
Supplement: Additional file 3 — List of genes differentially expressed by 2-fold in experimental Group C (CLA supplementation during suckling through oral gavage). Excel file containing the list of 2-fold differentially expressed genes in group C with respect to the control generated as described in Additional file 1. [file 1471-2164-12-182-S3.XLS]

## Sheet: litter Vs Control P #16957D.txt
Gene Symbol	Gene Title	FCAbsolute	Regulation
Actg2	actin, gamma 2, smooth muscle, enteric	105.848	down
Cnn1	calponin 1, basic, smooth muscle	19.9035	down
Myh11	myosin, heavy chain 11, smooth muscle	19.6756	down
RT1-Aw2	RT1 class Ib, locus Aw2	16.9047	up
Pcp4	Purkinje cell protein 4	12.9409	down
Krt19	keratin 19	9.11895	down
Sf3b1	Splicing factor 3b, subunit 1	8.74742	up
Tpm1	Tropomyosin 1, alpha	8.2716	down
H2-T24 /// RT1-A2 /// RT1-A3 /// RT1-Aw2 /// RT1-CE10 /// RT1-CE15 /// RT1-CE2 /// RT1-T24-1 /// Rt1.aa	histocompatibility 2, T region locus 24 /// RT1 class Ia, locus A2 /// RT1 class I, A3 /// RT1 class Ib, locus Aw2 /// RT1 class I, CE10 /// RT1 class I, CE15 /// RT1 class I, CE2 /// histocompatibility 2, T region locus 24 /// MHC class I RT1.Aa alpha-chain	8.0939	up
Znf292	zinc finger protein 292	7.99669	up
Cfb	complement factor B	7.82365	down
Ccdc39	Coiled-coil domain containing 39	7.75906	up
Gal	galanin prepropeptide	7.71851	down
Zfp386	zinc finger protein 386 (Kruppel-like)	7.43272	up
Acta1	actin, alpha 1, skeletal muscle	7.18175	down
Smoc2	SPARC related modular calcium binding 2	7.01484	down
Tpm2	tropomyosin 2	6.84055	down
Tia1	TIA1 cytotoxic granule-associated RNA binding protein	6.35464	up
Dmxl1	Dmx-like 1	6.14707	up
Eif4a2	Eukaryotic translation initiation factor 4A2	6.12384	up
Usp33	Ubiquitin specific peptidase 33	6.0746	up
Igf2	insulin-like growth factor 2	6.00534	down
Tpm1	tropomyosin 1, alpha	5.80443	down
Rbm39	RNA binding motif protein 39	5.61335	up
Eln	elastin	5.54924	down
Myl9	myosin, light chain 9, regulatory	5.53839	down
Upk1b	uroplakin 1B	5.50739	down
Matr3	matrin 3	5.48259	up
Utx	ubiquitously transcribed tetratricopeptide repeat, X chromosome	5.21735	up
Sfrs18	splicing factor, arginine/serine-rich 18	5.15731	up
Hspb1	heat shock protein 1	5.14567	down
Ctgf	connective tissue growth factor	5.12122	down
Zcchc7	zinc finger, CCHC domain containing 7	5.01897	up
Rbm5	RNA binding motif protein 5	5.00204	up
Zeb2	Zinc finger E-box binding homeobox 2	4.93089	up
Acta2	smooth muscle alpha-actin	4.86281	down
Ppp1r14a	protein phosphatase 1, regulatory (inhibitor) subunit 14A	4.83448	down
Grem2	gremlin 2, cysteine knot superfamily, homolog (Xenopus laevis)	4.83375	down
Ikzf2	IKAROS family zinc finger 2	4.81492	up
Synm	synemin, intermediate filament protein	4.73588	down
Pgm5	phosphoglucomutase 5	4.72099	down
Cfd	complement factor D (adipsin)	4.68028	down
Igfbp6	insulin-like growth factor binding protein 6	4.64943	down
Nars2	asparaginyl-tRNA synthetase 2 (mitochondrial)(putative)	4.64316	up
RT1-A2 /// RT1-A3	RT1 class Ia, locus A2 /// RT1 class I, A3	4.613	down
Spag9	Sperm associated antigen 9	4.5805	up
Tpm1	tropomyosin 1, alpha	4.56606	down
Atp2b1	ATPase, Ca++ transporting, plasma membrane 1	4.54852	up
Timp1	TIMP metallopeptidase inhibitor 1	4.54289	down
Sfrs18	splicing factor, arginine/serine-rich 18	4.39761	up
Tnfaip6	tumor necrosis factor alpha induced protein 6	4.39434	down
Gpc3	glypican 3	4.38522	down
Rbm39	RNA binding motif protein 39	4.37674	up
Smc4	structural maintenance of chromosomes 4	4.32123	up
Cyr61	cysteine-rich, angiogenic inducer, 61	4.31624	down
RT1-CE12	RT1 class I, CE12	4.30556	up
Rb1cc1	RB1-inducible coiled-coil 1	4.2662	up
Psrc2	proline/serine-rich coiled-coil 2	4.16036	up
Crispld2	cysteine-rich secretory protein LCCL domain containing 2	4.1568	down
Hspb6	heat shock protein, alpha-crystallin-related, B6	4.13143	down
Prph	peripherin	4.11867	down
Il7r	Interleukin 7 receptor	4.11794	up
Clk1	CDC-like kinase 1	4.11067	up
Csnk2a1	casein kinase 2, alpha 1 polypeptide	4.09266	up
Rnase4	ribonuclease, RNase A family 4	4.06424	down
Serpinf1	serine (or cysteine) peptidase inhibitor, clade F, member 1	4.06345	down
Des	desmin	4.04501	down
Rbm5	RNA binding motif protein 5	4.04106	up
Fndc1	fibronectin type III domain containing 1	3.98603	down
Crop	cisplatin resistance-associated overexpressed protein	3.97954	up
Fbln2	fibulin 2	3.97652	down
Cthrc1	collagen triple helix repeat containing 1	3.96522	down
Prpf39	PRP39 pre-mRNA processing factor 39 homolog (S. cerevisiae)	3.95635	up
Pnn	pinin, desmosome associated protein	3.94575	up
Mylk	myosin light chain kinase	3.93571	down
Actr2	ARP2 actin-related protein 2 homolog (yeast)	3.92111	up
Tppp3	tubulin polymerization-promoting protein family member 3	3.92052	down
Pln	phospholamban	3.89776	down
Cpsf6	cleavage and polyadenylation specific factor 6	3.88988	up
Fam91a1	family with sequence similarity 91, member A1	3.85575	up
Ash1l	Ash1 (absent, small, or homeotic)-like (Drosophila)	3.85485	up
Slc25a36	solute carrier family 25, member 36	3.82199	up
Rprd1a	Regulation of nuclear pre-mRNA domain containing 1A	3.81929	up
Prpf39	PRP39 pre-mRNA processing factor 39 homolog (S. cerevisiae)	3.78189	up
Crispld2	cysteine-rich secretory protein LCCL domain containing 2	3.77208	down
Znf292	zinc finger protein 292	3.76874	up
Cpsf6	cleavage and polyadenylation specific factor 6	3.75654	up
Igfbp6	insulin-like growth factor binding protein 6	3.74632	down
Cdc42	Cell division cycle 42 (GTP binding protein)	3.73891	up
Htra3	HtrA serine peptidase 3	3.73229	down
Rbmx	RNA binding motif protein, X-linked	3.72461	up
Tmem100	transmembrane protein 100	3.71043	down
Dpt	dermatopontin	3.70469	down
Znf292	zinc finger protein 292	3.69511	up
Cpsf6	cleavage and polyadenylation specific factor 6	3.69094	up
Rb1cc1	RB1-inducible coiled-coil 1	3.68276	up
Mapk1ip1l	Mitogen-activated protein kinase 1 interacting protein 1-like	3.6733	up
Fbxl22	F-box and leucine-rich repeat protein 22	3.66788	down
Cpsf6	cleavage and polyadenylation specific factor 6	3.66323	up
Msln	mesothelin	3.63226	down
Ptpla	protein tyrosine phosphatase-like, member a	3.62716	down
Ogt	O-linked N-acetylglucosamine (GlcNAc) transferase	3.62127	up
Ranbp2	RAN binding protein 2	3.61094	up
Ogt	O-linked N-acetylglucosamine (GlcNAc) transferase	3.60201	up
Fbln1	fibulin 1	3.60055	down
RGD1308297	similar to CG10084-PA	3.58928	up
Il7r	interleukin 7 receptor	3.58394	up
Rnase4	ribonuclease, RNase A family 4	3.58238	down
Krt8	keratin 8	3.54319	down
Tagln	transgelin	3.54144	down
NIPBL	Nipped-B homolog (Drosophila)	3.54039	up
Zfml	zinc finger, matrin-like	3.53602	up
Rnpc3	RNA-binding region (RNP1, RRM) containing 3	3.51475	up
Znf292	zinc finger protein 292	3.48423	up
Nov	nephroblastoma overexpressed gene	3.48348	down
Zcchc7	Zinc finger, CCHC domain containing 7	3.46058	up
Smtn	smoothelin	3.45906	down
Zfp68	zinc finger protein 68	3.44811	up
Abcc5	ATP-binding cassette, sub-family C (CFTR/MRP), member 5	3.41408	up
Srpk2	SFRS protein kinase 2	3.41221	up
Sh3bgr	SH3 domain binding glutamic acid-rich protein	3.39898	down
Mdm4	Mdm4 p53 binding protein homolog (mouse)	3.39097	up
Efemp1	EGF-containing fibulin-like extracellular matrix protein 1	3.39073	down
Ldhb	lactate dehydrogenase B	3.38764	down
Scd1	stearoyl-Coenzyme A desaturase 1	3.38591	up
Ndn	necdin homolog (mouse)	3.36425	down
Mustn1	musculoskeletal, embryonic nuclear protein 1	3.35715	down
Stag2	stromal antigen 2	3.3426	up
Ddx60	DEAD (Asp-Glu-Ala-Asp) box polypeptide 60	3.33504	up
Specc1l	SPECC1-like	3.33393	up
Ddx42	DEAD (Asp-Glu-Ala-Asp) box polypeptide 42	3.3331	up
Ptgis	prostaglandin I2 (prostacyclin) synthase	3.33017	down
Phf20l1	PHD finger protein 20-like 1	3.30894	up
Slfn3	schlafen 3	3.30764	up
Abi1	abl-interactor 1	3.29353	up
Uba6	Ubiquitin-like modifier activating enzyme 6	3.2895	up
Sfpq	Splicing factor proline/glutamine rich	3.28897	up
Tpm1	tropomyosin 1, alpha	3.26924	down
Pcf11	PCF11, cleavage and polyadenylation factor subunit, homolog (S. cerevisiae)	3.25989	up
Bzrap1	benzodiazapine receptor associated protein 1	3.24638	up
Anapc4	anaphase promoting complex subunit 4	3.24483	up
Mylk	myosin light chain kinase	3.23931	down
Tmf1	TATA element modulatory factor 1	3.23895	up
Chd6	chromodomain helicase DNA binding protein 6	3.23313	up
Gap43	growth associated protein 43	3.22345	down
Plac9	placenta-specific 9	3.22054	down
Slc25a36	solute carrier family 25, member 36	3.18125	up
NIPBL	Nipped-B homolog (Drosophila)	3.17619	up
Cryab	crystallin, alpha B	3.17563	down
Atrx	alpha thalassemia/mental retardation syndrome X-linked	3.17539	up
Mall	mal, T-cell differentiation protein-like	3.17442	down
Crop	cisplatin resistance-associated overexpressed protein	3.17113	up
H28	Histocompatibility 28	3.15942	up
Ccnl2	Cyclin L2	3.15634	up
Nbl1	neuroblastoma, suppression of tumorigenicity 1	3.15275	down
Scg2	secretogranin II (chromogranin C)	3.14929	down
Phf20l1	PHD finger protein 20-like 1	3.14625	up
Ggta1	Glycoprotein galactosyltransferase alpha 1, 3	3.14199	up
Fhl1	four and a half LIM domains 1	3.13097	down
Cxcr7	chemokine (C-X-C motif) receptor 7	3.1285	down
Bag2	Bcl2-associated athanogene 2	3.12346	down
Kdelr3	KDEL (Lys-Asp-Glu-Leu) endoplasmic reticulum protein retention receptor 3	3.12123	down
Smek2	SMEK homolog 2, suppressor of mek1 (Dictyostelium)	3.11392	up
Tgfb3	transforming growth factor, beta 3	3.09999	down
Clk4	CDC like kinase 4	3.09284	up
Ppp1r12a	protein phosphatase 1, regulatory (inhibitor) subunit 12A	3.0789	up
Vwa1	von Willebrand factor A domain containing 1	3.07083	down
Ccnt2	cyclin T2	3.06731	up
Pla2g2a	phospholipase A2, group IIA (platelets, synovial fluid)	3.04852	down
Chm	choroideremia (Rab escort protein 1)	3.03684	up
Ddah1	dimethylarginine dimethylaminohydrolase 1	3.03624	down
Krit1	KRIT1, ankyrin repeat containing	3.03529	up
Ube3a	ubiquitin protein ligase E3A	3.03127	up
Ptprc	protein tyrosine phosphatase, receptor type, C	3.01557	up
Nupr1	nuclear protein 1	3.01165	down
Lmna	lamin A	3.0065	down
Ccnl1	cyclin L1	2.97895	up
Tubb6	tubulin, beta 6	2.96628	down
R3hdm2	R3H domain containing 2	2.96441	up
Ankrd12	Ankyrin repeat domain 12	2.96349	up
Sfrs18	splicing factor, arginine/serine-rich 18	2.9617	up
Rbm39	RNA binding motif protein 39	2.95949	up
Papola	poly (A) polymerase alpha	2.9576	up
Pnn	pinin, desmosome associated protein	2.94687	up
Pik3c2b	phosphoinositide-3-kinase, class 2, beta polypeptide	2.94669	up
Gls	glutaminase	2.94649	up
Foxp1	forkhead box P1	2.94598	up
Pik3ca	Phosphatidylinositol 3-kinase, catalytic, alpha polypeptide	2.94186	up
Gja5	gap junction protein, alpha 5	2.93241	down
Fnbp4	formin binding protein 4	2.93044	up
Klhl23	kelch-like 23 (Drosophila)	2.92865	down
Bclaf1	BCL2-associated transcription factor 1	2.92754	up
Tinagl1	tubulointerstitial nephritis antigen-like 1	2.91932	down
Dmpk	dystrophia myotonica-protein kinase	2.91798	down
Rgs4	regulator of G-protein signaling 4	2.91668	down
Klhl5	kelch-like 5 (Drosophila)	2.91512	up
Esf1	ESF1, nucleolar pre-rRNA processing protein, homolog (S. cerevisiae)	2.91081	up
Aldh1a1	aldehyde dehydrogenase 1 family, member A1	2.90571	down
Zfml	zinc finger, matrin-like	2.9051	up
Smc4	structural maintenance of chromosomes 4	2.90222	up
Sstr3	somatostatin receptor 3	2.90086	up
Col1a1	collagen, type I, alpha 1	2.90067	down
Fam126b	family with sequence similarity 126, member B	2.89281	up
Immt	inner membrane protein, mitochondrial	2.87555	up
Znf654	zinc finger protein 654	2.87498	up
Ttrap	Traf and Tnf receptor associated protein	2.87338	up
Impact	imprinted and ancient	2.8732	up
Zfp347	zinc finger protein 347	2.86825	up
Upf3b	UPF3 regulator of nonsense transcripts homolog B (yeast)	2.86683	up
Procr	protein C receptor, endothelial	2.86558	down
Fgf13	fibroblast growth factor 13	2.86429	down
Prpf4b	PRP4 pre-mRNA processing factor 4 homolog B (yeast)	2.85182	up
Ccnt2	cyclin T2	2.84123	up
Col1a2	collagen, type I, alpha 2	2.83191	down
Rbm39	RNA binding motif protein 39	2.83041	up
Hspb8	heat shock protein 8	2.82831	down
Gstm5	glutathione S-transferase, mu 5	2.81075	down
Pycr1	pyrroline-5-carboxylate reductase 1	2.80143	down
Wfdc1	WAP four-disulfide core domain 1	2.79879	down
Schip1	schwannomin interacting protein 1	2.79502	down
Esco1	establishment of cohesion 1 homolog 1 (S. cerevisiae)	2.79461	up
Ralgps2	Ral GEF with PH domain and SH3 binding motif 2	2.79282	up
Impact	imprinted and ancient	2.78592	up
Gpd1	glycerol-3-phosphate dehydrogenase 1 (soluble)	2.78495	down
Sdc1	syndecan 1	2.78337	down
Sod3	superoxide dismutase 3, extracellular	2.77618	down
Selm	selenoprotein M	2.775	down
Ift74	intraflagellar transport 74 homolog (Chlamydomonas)	2.76006	up
Trpm7	transient receptor potential cation channel, subfamily M, member 7	2.75744	up
Arl6ip1	Similar to PI-3-kinase-related kinase SMG-1	2.75591	up
Ncoa3	nuclear receptor coactivator 3	2.7559	up
S100a6	S100 calcium binding protein A6	2.74749	down
Smek2	SMEK homolog 2, suppressor of mek1 (Dictyostelium)	2.7416	up
Zdhhc20	Zinc finger, DHHC domain containing 20	2.74003	up
Asns	asparagine synthetase	2.73675	down
Tcf21	transcription factor 21	2.73672	down
Fhl1	four and a half LIM domains 1	2.73374	down
Smek2	SMEK homolog 2, suppressor of mek1 (Dictyostelium)	2.73364	up
Usp9x	ubiquitin specific peptidase 9, X-linked	2.73286	up
Ccnl2	cyclin L2	2.72264	up
Hoxc9	homeobox C9	2.72194	down
Ppic	peptidylprolyl isomerase C	2.71529	down
Dhx36	DEAH (Asp-Glu-Ala-His) box polypeptide 36	2.70994	up
Tmem98	transmembrane protein 98	2.70751	down
Mfap3	microfibrillar-associated protein 3	2.70474	down
Tra2a	transformer-2 alpha	2.7025	up
Dmtf1	cyclin D binding myb-like transcription factor 1	2.69922	up
Acin1	apoptotic chromatin condensation inducer 1	2.69379	up
Dhx36	DEAH (Asp-Glu-Ala-His) box polypeptide 36	2.69111	up
Gas5	growth arrest specific 5	2.69053	up
Col6a2	collagen, type VI, alpha 2	2.6885	down
Ythdf3	YTH domain family, member 3	2.68218	up
Lims2	LIM and senescent cell antigen like domains 2	2.67353	down
Znf292	zinc finger protein 292	2.6706	up
Cpe	carboxypeptidase E	2.66383	down
Cenpj	centromere protein J	2.65533	up
G0s2	G0/G1switch 2	2.65459	down
Sparcl1	SPARC-like 1 (hevin)	2.65394	down
Copz2	coatomer protein complex, subunit zeta 2	2.6535	down
Rc3h2	Ring finger and CCCH-type zinc finger domains 2	2.64792	up
Lcn2	lipocalin 2	2.64505	down
Fnbp4	formin binding protein 4	2.64269	up
Pdpn	podoplanin	2.63668	down
Dpep1	dipeptidase 1 (renal)	2.63537	down
Gria3	glutamate receptor, ionotrophic, AMPA 3	2.63529	up
Ints6	integrator complex subunit 6	2.63186	up
Rps24	ribosomal protein S24	2.63184	up
Igfbp2	insulin-like growth factor binding protein 2	2.63012	down
Zc3h7a	zinc finger CCCH type containing 7 A	2.61835	up
Mrgprf	MAS-related GPR, member F	2.6115	down
Phemx	pan hematopoietic expression	2.60962	up
Ankrd12	ankyrin repeat domain 12	2.60729	up
Akap9	A kinase (PRKA) anchor protein (yotiao) 9	2.60729	up
Plat	plasminogen activator, tissue	2.60481	down
Esf1	ESF1, nucleolar pre-rRNA processing protein, homolog (S. cerevisiae)	2.58793	up
RT1-Db1	RT1 class II, locus Db1	2.58742	down
Sorl1	sortilin-related receptor, LDLR class A repeats-containing	2.58737	up
Atrx	alpha thalassemia/mental retardation syndrome X-linked	2.58565	up
Fstl3	follistatin-like 3 (secreted glycoprotein)	2.58032	down
Ccdc45	coiled-coil domain containing 45	2.57929	up
Pnn	pinin, desmosome associated protein	2.57726	up
Fam76b	family with sequence similarity 76, member B	2.57284	up
Rasa1	RAS p21 protein activator (GTPase activating protein) 1	2.57026	up
Lmna	lamin A	2.56578	down
Adh1	alcohol dehydrogenase 1 (class I)	2.56015	down
Pik3r1	phosphoinositide-3-kinase, regulatory subunit 1 (alpha)	2.55933	up
Krt18	keratin 18	2.55927	down
Pcm1	pericentriolar material 1	2.55782	up
Rgs4	regulator of G-protein signaling 4	2.54975	down
Ppap2b	phosphatidic acid phosphatase type 2B	2.54425	down
Zfp68	zinc finger protein 68	2.54412	up
Zfp68	zinc finger protein 68	2.53827	up
Aplf	aprataxin and PNKP like factor	2.53183	up
Thoc2	THO complex 2	2.52839	up
Zfp318	zinc finger protein 318	2.52742	up
Zranb2	zinc finger, RAN-binding domain containing 2	2.52566	up
Arid4b	AT rich interactive domain 4B (Rbp1 like)	2.52352	up
Enpp3	ectonucleotide pyrophosphatase/phosphodiesterase 3	2.51906	down
Tnc	Tenascin C	2.51867	down
Smc6l1	SMC6 structural maintenance of chromosomes 6-like 1 (yeast)	2.51812	up
Gpbp1	GC-rich promoter binding protein 1	2.51509	up
Slc5a3	solute carrier family 5 (inositol transporters), member 3	2.51232	up
Kctd15	potassium channel tetramerisation domain containing 15	2.50913	down
Mtif2	mitochondrial translational initiation factor 2	2.50712	up
Pdlim3	PDZ and LIM domain 3	2.49922	down
Cul4b	cullin 4B	2.49686	up
Nfat5	nuclear factor of activated T-cells 5	2.4948	up
Pcmtd2	protein-L-isoaspartate O-methyltransferase domain containing 2	2.49365	up
Tnks2	tankyrase, TRF1-interacting ankyrin-related ADP-ribose polymerase 2	2.49343	up
Zmynd17	zinc finger, MYND-type containing 17	2.49284	up
Angptl2	angiopoietin-like 2	2.49217	down
Cops3	COP9 constitutive photomorphogenic homolog subunit 3 (Arabidopsis)	2.48738	up
Trat1	T cell receptor associated transmembrane adaptor 1	2.48694	up
Taok1	TAO kinase 1	2.48623	up
Ube3a	ubiquitin protein ligase E3A	2.48348	up
Senp6	SUMO/sentrin specific peptidase 6	2.47176	up
Ppp4r2	protein phosphatase 4, regulatory subunit 2	2.46918	up
Etaa1	Ewing tumor-associated antigen 1	2.4691	up
Apln	apelin	2.46691	down
Hectd1	HECT domain containing 1	2.4648	up
Spon2	spondin 2, extracellular matrix protein	2.46477	down
Ckap4	cytoskeleton-associated protein 4	2.46164	down
Stmn2	stathmin-like 2	2.46147	down
Tnfrsf11b	tumor necrosis factor receptor superfamily, member 11b	2.46003	down
Gcc2	GRIP and coiled-coil domain containing 2	2.45946	up
Dock11	dedicator of cytokinesis 11	2.45533	up
Bclaf1	BCL2-associated transcription factor 1	2.45188	up
Argbp2	Arg/Abl-interacting protein ArgBP2	2.44647	down
Atrx	alpha thalassemia/mental retardation syndrome X-linked	2.44555	up
March7	Membrane-associated ring finger (C3HC4) 7	2.44489	up
Rasd1	RAS, dexamethasone-induced 1	2.43902	down
Fam126b	family with sequence similarity 126, member B	2.43528	up
Arl6ip1	Similar to PI-3-kinase-related kinase SMG-1	2.43318	up
Epdr1	ependymin related protein 1 (zebrafish)	2.42612	down
Thbs4	thrombospondin 4	2.42498	down
Usp33	ubiquitin specific peptidase 33	2.42338	up
Slfn8	schlafen 8	2.42199	up
Glt8d3	Glycosyltransferase 8 domain containing 3	2.41888	up
Pura	purine rich element binding protein A	2.41479	up
Smc5	structural maintenance of chromosomes 5	2.41269	up
Gpm6a	glycoprotein m6a	2.41007	down
Ccne2	Cyclin E2	2.40951	up
Hnrnpa3	heterogeneous nuclear ribonucleoprotein A3	2.40731	up
Zmym2	zinc finger, MYM-type 2	2.40666	up
A3galt2	alpha 1,3-galactosyltransferase 2	2.4062	down
Tia1	TIA1 cytotoxic granule-associated RNA binding protein	2.40332	up
Gja1	gap junction protein, alpha 1	2.39917	down
Tac2	tachykinin 2	2.3985	down
Uchl1	ubiquitin carboxyl-terminal esterase L1 (ubiquitin thiolesterase)	2.39839	down
Bcl2l2 /// Pabpn1	Bcl2-like 2 /// poly(A) binding protein, nuclear 1	2.39559	up
Csrp2	cysteine and glycine-rich protein 2	2.39162	down
Sf3b1	splicing factor 3b, subunit 1	2.3891	up
Nol8	nucleolar protein 8	2.38619	up
Fyttd1	forty-two-three domain containing 1	2.38424	up
Znrf1	zinc and ring finger 1	2.38387	up
Map1b	microtubule-associated protein 1B	2.383	down
Cops2	COP9 constitutive photomorphogenic homolog subunit 2 (Arabidopsis)	2.38095	up
Pik3ca	Phosphatidylinositol 3-kinase, catalytic, alpha polypeptide	2.38014	up
Stag2	stromal antigen 2	2.37709	up
Zmym6	zinc finger, MYM-type 6	2.37205	up
Heca	headcase homolog (Drosophila)	2.3669	up
Maff	v-maf musculoaponeurotic fibrosarcoma oncogene homolog F (avian)	2.36636	down
P2ry10	purinergic receptor P2Y, G-protein coupled 10	2.36419	up
Pfn2	profilin 2	2.35958	down
Arap2	ArfGAP with RhoGAP domain, ankyrin repeat and PH domain 2	2.35688	up
Spsb1	splA/ryanodine receptor domain and SOCS box containing 1	2.35519	down
Yme1l1	YME1-like 1 (S. cerevisiae)	2.35364	up
Tm4sf1	transmembrane 4 L six family member 1	2.35306	down
Serpinh1	serine (or cysteine) peptidase inhibitor, clade H, member 1	2.35292	down
Art3	ADP-ribosyltransferase 3	2.34989	down
Trim59	tripartite motif-containing 59	2.34967	up
Rac1	Ras-related C3 botulinum toxin substrate 1	2.34725	up
Acy1	aminoacylase 1	2.3425	down
Adamts1	ADAM metallopeptidase with thrombospondin type 1 motif, 1	2.34091	down
Syncrip	Synaptotagmin binding, cytoplasmic RNA interacting protein	2.34067	up
Impact	imprinted and ancient	2.33491	up
Flnc	filamin C, gamma (actin binding protein 280)	2.33415	down
Aoc3	amine oxidase, copper containing 3 (vascular adhesion protein 1)	2.33028	down
Taf1d	TATA box binding protein-associated factor, RNA polymerase I, D, 41kDa	2.32725	up
Col4a3bp	collagen, type IV, alpha 3 (Goodpasture antigen) binding protein	2.32579	up
Stmn2	stathmin-like 2	2.32459	down
Mmp23	matrix metallopeptidase 23	2.32409	down
Prpf40a	PRP40 pre-mRNA processing factor 40 homolog A (S. cerevisiae)	2.32379	up
Tnfrsf12a	tumor necrosis factor receptor superfamily, member 12a	2.32171	down
Aebp1	AE binding protein 1	2.32161	down
Casp8ap2	caspase 8 associated protein 2	2.3206	up
Zfml	zinc finger, matrin-like	2.32059	up
Aebp1	AE binding protein 1	2.31968	down
Exoc5	exocyst complex component 5	2.31762	up
Smc6l1	SMC6 structural maintenance of chromosomes 6-like 1 (yeast)	2.31726	up
Rbm25	RNA binding motif protein 25	2.31656	up
Baz2b	bromodomain adjacent to zinc finger domain, 2B	2.316	up
Zfp445	zinc finger protein 445	2.31543	up
Ifitm3	interferon induced transmembrane protein 3	2.31199	down
Cadm3	cell adhesion molecule 3	2.30972	down
Gpbp1	GC-rich promoter binding protein 1	2.3083	up
Rhoc	ras homolog gene family, member C	2.30817	down
Map4k4	mitogen-activated protein kinase kinase kinase kinase 4	2.30575	up
Parva	parvin, alpha	2.30426	down
Nfat5	nuclear factor of activated T-cells 5	2.3036	up
Fam129b	family with sequence similarity 129, member B	2.29974	down
Jun	Jun oncogene	2.29869	down
Rpesp	RPE-spondin	2.29803	down
Sulf2	sulfatase 2	2.29741	down
Syt1	synaptotagmin I	2.29656	down
Sc65	synaptonemal complex protein SC65	2.29612	down
Pafah1b1	platelet-activating factor acetylhydrolase, isoform Ib, alpha subunit 45kDa	2.29267	up
Cygb	cytoglobin	2.29097	down
Narg1	NMDA receptor regulated 1	2.29021	up
Rock2	Rho-associated coiled-coil containing protein kinase 2	2.29009	up
Arl13b	ADP-ribosylation factor-like 13B	2.29002	up
Matr3	matrin 3	2.28977	up
Set7	septin 7	2.28354	up
Gls	glutaminase	2.28161	up
Sc65	synaptonemal complex protein SC65	2.27999	down
Maged2	melanoma antigen, family D, 2	2.27953	down
Wdr36	WD repeat domain 36	2.27681	down
Calcb	calcitonin-related polypeptide, beta	2.27613	down
Ccdc132	coiled-coil domain containing 132	2.27539	up
Id4	inhibitor of DNA binding 4	2.26967	down
Fxyd1	FXYD domain-containing ion transport regulator 1	2.2696	down
Ltbp4	latent transforming growth factor beta binding protein 4	2.26898	down
F8	Coagulation factor VIII, procoagulant component	2.26134	up
Smc5	structural maintenance of chromosomes 5	2.25716	up
Clec11a	C-type lectin domain family 11, member a	2.25617	down
Penk1	proenkephalin 1	2.25546	down
Olfm1	olfactomedin 1	2.25441	down
Lbp	lipopolysaccharide binding protein	2.25293	down
Hnrnpa3	heterogeneous nuclear ribonucleoprotein A3	2.25249	up
Grb2	growth factor receptor bound protein 2	2.25188	up
Pcm1	pericentriolar material 1	2.25104	up
Pum2	pumilio homolog 2 (Drosophila)	2.25054	up
Prpf38b	PRP38 pre-mRNA processing factor 38 (yeast) domain containing B	2.24972	up
Sdccag1	serologically defined colon cancer antigen 1	2.24944	up
Fyttd1	Forty-two-three domain containing 1	2.24916	up
Orc2l	origin recognition complex, subunit 2-like (yeast)	2.24864	up
C1qtnf2	C1q and tumor necrosis factor related protein 2	2.24807	down
Rtel1	regulator of telomere elongation helicase 1	2.24609	up
Kalrn	Kalirin, RhoGEF kinase	2.24339	up
Trpm7	Transient receptor potential cation channel, subfamily M, member 7	2.24298	up
Gpc4	glypican 4	2.23911	down
Timp3	TIMP metallopeptidase inhibitor 3	2.23637	down
Zbtb6	zinc finger and BTB domain containing 6	2.23612	up
Tra2a	transformer-2 alpha	2.23384	up
C1qtnf1	C1q and tumor necrosis factor related protein 1	2.23241	down
Fzd2	frizzled homolog 2 (Drosophila)	2.22982	down
Gpx7	glutathione peroxidase 7	2.22835	down
Thoc1	THO complex 1	2.22817	up
S100a11	S100 calcium binding protein A11 (calizzarin)	2.22655	down
Ckb	creatine kinase, brain	2.22623	down
Mgl1	macrophage galactose N-acetyl-galactosamine specific lectin 1	2.2251	down
Rsbn1	round spermatid basic protein 1	2.22441	up
Gpbp1	GC-rich promoter binding protein 1	2.22305	up
Car3	carbonic anhydrase 3	2.22229	down
Pmp22	peripheral myelin protein 22	2.22173	down
Efemp2	EGF-containing fibulin-like extracellular matrix protein 2	2.22138	down
Zfx	zinc finger protein X-linked	2.22012	up
Fbxo11	F-box protein 11	2.21921	up
Lkap	limkain b1	2.21802	up
Col6a1	collagen, type VI, alpha 1	2.21405	down
Fancb	Fanconi anemia, complementation group B	2.21389	up
Zbtb11	zinc finger and BTB domain containing 11	2.21326	up
Amn1	antagonist of mitotic exit network 1 homolog (S. cerevisiae)	2.20831	up
Tubb2a	tubulin, beta 2a	2.20799	down
Tnfrsf14	tumor necrosis factor receptor superfamily, member 14	2.20386	up
Thbd	thrombomodulin	2.20295	down
Pcolce	procollagen C-endopeptidase enhancer	2.20042	down
Tusc3	tumor suppressor candidate 3	2.19886	down
Ccdc62	coiled-coil domain containing 62	2.19796	up
Vcpip1	valosin containing protein (p97)/p47 complex interacting protein 1	2.19536	up
NIPBL	Nipped-B homolog (Drosophila)	2.19211	up
Ccdc41	coiled-coil domain containing 41	2.19206	up
Fmr1	fragile X mental retardation 1	2.19127	up
Ier3	immediate early response 3	2.1889	down
Egln3	EGL nine homolog 3 (C. elegans)	2.18505	down
Cybb	Cytochrome b-245, beta polypeptide	2.18476	up
Prss23	protease, serine, 23	2.18413	down
Morc3	microrchidia 3	2.18331	up
Gja4	gap junction protein, alpha 4	2.18266	down
Lgals1	lectin, galactoside-binding, soluble, 1	2.18153	down
Hspa1b	heat shock 70kD protein 1B (mapped)	2.17896	down
Aldh7a1	aldehyde dehydrogenase 7 family, member A1	2.17694	down
Znf821	zinc finger protein 821	2.17676	up
Aldh16a1 /// Rcn3	aldehyde dehydrogenase 16 family, member A1 /// reticulocalbin 3, EF-hand calcium binding domain	2.17499	down
Trim16	tripartite motif protein 16	2.17032	down
Hnrnph3	heterogeneous nuclear ribonucleoprotein H3 (2H9)	2.16996	up
Sfrs12	splicing factor, arginine/serine-rich 12	2.16996	up
Rev3l	REV3-like, catalytic subunit of DNA polymerase zeta (yeast)	2.16949	up
Zfp202	zinc finger protein 202	2.16525	up
Prkcdbp	protein kinase C, delta binding protein	2.16173	down
Pgm2l1	phosphoglucomutase 2-like 1	2.16107	up
Pde6h	phosphodiesterase 6H, cGMP-specific, cone, gamma	2.16091	up
Sdc4	syndecan 4	2.15924	down
Klhl23	kelch-like 23 (Drosophila)	2.15908	down
Narg1	NMDA receptor regulated 1	2.15906	up
Hadha	hydroxyacyl-Coenzyme A dehydrogenase/3-ketoacyl-Coenzyme A thiolase/enoyl-Coenzyme A hydratase (trifunctional protein), alpha subunit	2.159	up
Mgea5	meningioma expressed antigen 5 (hyaluronidase)	2.15556	up
F13a1	coagulation factor XIII, A1 polypeptide	2.15553	down
Zfp148	zinc finger protein 148	2.15487	up
Ptpla	protein tyrosine phosphatase-like, member a	2.15457	down
Hspa2	heat shock protein 2	2.15422	down
Casp7	caspase 7	2.15369	down
Cgnl1	cingulin-like 1	2.1492	down
Pik3c2a	phosphoinositide-3-kinase, class 2, alpha polypeptide	2.14849	up
Itsn2	intersectin 2	2.14704	up
Atp9b	ATPase, class II, type 9B	2.14652	down
LOC503192	zinc finger protein ZFP	2.14519	up
Gfpt2	glutamine-fructose-6-phosphate transaminase 2	2.14422	down
Krit1	KRIT1, ankyrin repeat containing	2.14349	up
Mageh1	melanoma antigen, family H, 1	2.14188	down
Trim23	tripartite motif-containing 23	2.13929	up
Hltf	helicase-like transcription factor	2.13699	up
Ak1	Hypothetical protein LOC683140	2.13654	down
Zfp445	zinc finger protein 445	2.13475	up
Chd1	chromodomain helicase DNA binding protein 1	2.13221	up
Dclre1c	DNA cross-link repair 1C, PSO2 homolog (S. cerevisiae)	2.13217	up
Ehd2	EH-domain containing 2	2.13205	down
Rasa1	RAS p21 protein activator (GTPase activating protein) 1	2.13071	up
Myef2	myelin expression factor 2	2.12891	up
Set8	septin 8	2.12753	down
Spo11	SPO11 meiotic protein covalently bound to DSB homolog (S. cerevisiae)	2.12579	up
Mfap2	microfibrillar-associated protein 2	2.12054	down
Ccdc17	coiled-coil domain containing 17	2.11955	up
P2ry5	purinergic receptor P2Y, G-protein coupled, 5	2.11736	up
Cd9	CD9 molecule	2.11719	down
Sptbn1	spectrin, beta, non-erythrocytic 1	2.11659	up
S100a16	S100 calcium binding protein A16	2.1138	down
C1qtnf7	C1q and tumor necrosis factor related protein 7	2.11325	down
Cd38	CD38 molecule	2.10763	up
Arf4l	ADP-ribosylation factor 4-like	2.10761	down
Maged1	melanoma antigen, family D, 1	2.10659	down
Entpd2	ectonucleoside triphosphate diphosphohydrolase 2	2.10621	down
rCG_34541	hexosaminidase (glycosyl hydrolase family 20, catalytic domain) containing	2.10564	up
Pde3b	phosphodiesterase 3B, cGMP-inhibited	2.10441	up
Leng8	leukocyte receptor cluster (LRC) member 8	2.10358	up
Hspb8	heat shock protein 8	2.10121	down
Zfp329	zinc finger protein 329	2.09806	up
Kazald1	Kazal-type serine peptidase inhibitor domain 1	2.09747	down
Orc4l	origin recognition complex, subunit 4-like (yeast)	2.09706	up
Arhgap12	Rho GTPase activating protein 12	2.09504	up
Itsn2	intersectin 2	2.09312	up
Mgst3	microsomal glutathione S-transferase 3	2.09098	down
Senp6	SUMO/sentrin specific peptidase 6	2.09067	up
Zfp281	zinc finger protein 281	2.09038	up
Tmem97	transmembrane protein 97	2.08778	down
Rbpms2	RNA binding protein with multiple splicing 2	2.08761	down
Cldn11	claudin 11	2.08705	down
Praf2	PRA1 domain family, member 2	2.08689	down
Foxs1	forkhead box S1	2.08615	down
Mier1	mesoderm induction early response 1 homolog (Xenopus laevis)	2.08571	up
Ranbp2	RAN binding protein 2	2.08551	up
Trim6	tripartite motif-containing 6	2.08405	up
Hist1h4b	histone cluster 1, H4b	2.08389	up
Scg3	secretogranin III	2.08315	down
Pik3ca	phosphatidylinositol 3-kinase, catalytic, alpha polypeptide	2.08088	up
Klc1	kinesin light chain 1	2.08065	down
Cntf	ciliary neurotrophic factor	2.07809	up
Sdc1	syndecan 1	2.07735	down
Dcun1d1	DCN1, defective in cullin neddylation 1, domain containing 1 (S. cerevisiae)	2.0755	up
Pnrc2	proline-rich nuclear receptor coactivator 2	2.07317	up
Gsn	gelsolin	2.07302	down
Ccar1	cell division cycle and apoptosis regulator 1	2.07292	up
Arpc4	actin related protein 2/3 complex, subunit 4	2.07242	down
Sf3b1	splicing factor 3b, subunit 1	2.07108	up
Crop	Cisplatin resistance-associated overexpressed protein	2.06979	up
Pnn	pinin, desmosome associated protein	2.06911	up
Aff4	AF4/FMR2 family, member 4	2.06484	up
Mgea5	Meningioma expressed antigen 5 (hyaluronidase)	2.0647	up
Pik3c2a	phosphoinositide-3-kinase, class 2, alpha polypeptide	2.06393	up
Susd2	sushi domain containing 2	2.06145	down
Myo1d	myosin ID	2.06099	down
P4ha1	procollagen-proline, 2-oxoglutarate 4-dioxygenase, alpha polypeptide I	2.05925	down
Fkbp10	FK506 binding protein 10	2.05757	down
Phlda3	pleckstrin homology-like domain, family A, member 3	2.05658	down
Zeb2	zinc finger E-box binding homeobox 2	2.05588	up
Col4a5	collagen, type IV, alpha 5	2.05415	down
Meox1	mesenchyme homeobox 1	2.05404	down
Sox18	SRY (sex determining region Y)-box 18	2.05357	down
Yme1l1	YME1-like 1 (S. cerevisiae)	2.05125	up
Baz2b	bromodomain adjacent to zinc finger domain, 2B	2.05018	up
Efemp2	EGF-containing fibulin-like extracellular matrix protein 2	2.0487	down
Slc16a6	solute carrier family 16, member 6 (monocarboxylic acid transporter 7)	2.04834	up
Taf1d	TATA box binding protein-associated factor, RNA polymerase I, D, 41kDa	2.04679	up
Garnl1	GTPase activating Rap/RanGAP domain-like 1	2.0447	up
Id1	inhibitor of DNA binding 1	2.04338	down
Marveld1	MARVEL domain containing 1	2.04116	down
Ext1	exostoses (multiple) 1	2.03948	down
Col14a1	collagen, type XIV, alpha 1	2.03781	down
Ccdc88a	coiled coil domain containing 88A	2.03679	up
Hnrnpa1	heterogeneous nuclear ribonucleoprotein A1	2.03655	up
Pms1	PMS1 postmeiotic segregation increased 1 (S. cerevisiae)	2.03437	up
Jarid1a	Jumonji, AT rich interactive domain 1A (Rbp2 like)	2.03322	up
Acbd3	acyl-Coenzyme A binding domain containing 3	2.03204	up
Uhrf2	ubiquitin-like with PHD and ring finger domains 2	2.03181	up
Garnl1	GTPase activating Rap/RanGAP domain-like 1	2.03157	up
Rkhd1	ring finger (C3HC4 type) and KH domain containing 1	2.02985	down
Vip	vasoactive intestinal peptide	2.02819	down
Ramp2	receptor (G protein-coupled) activity modifying protein 2	2.02804	down
Zfp455	zinc finger protein 455	2.02669	up
Senp7	SUMO1/sentrin specific protease 7	2.02589	up
Uba6	ubiquitin-like modifier activating enzyme 6	2.02206	up
Tnrc6b	trinucleotide repeat containing 6B	2.02195	up
Enc1	ectodermal-neural cortex 1	2.02124	down
B4galt5	UDP-Gal:betaGlcNAc beta 1,4-galactosyltransferase, polypeptide 5	2.02094	down
Vamp1	vesicle-associated membrane protein 1	2.01989	up
Jmjd1c	jumonji domain containing 1C	2.01821	up
Fcho2	FCH domain only 2	2.01807	up
Ifi44	interferon-induced protein 44	2.01531	up
Cttn	cortactin	2.01521	down
Ptgfrn	prostaglandin F2 receptor negative regulator	2.01493	down
Cul4b	Cullin 4B	2.01403	up
Lmcd1	LIM and cysteine-rich domains 1	2.01298	down
Rab34	RAB34, member RAS oncogene family	2.01231	down
Chd1	chromodomain helicase DNA binding protein 1	2.0102	up
Taf1	TAF1 RNA polymerase II, TATA box binding protein (TBP)-associated factor	2.00905	up
Cd69	Cd69 molecule	2.0075	up
Rhoj	ras homolog gene family, member J	2.00561	down
Csnk1g3	casein kinase 1, gamma 3	2.00513	up
Pan3	PAN3 polyA specific ribonuclease subunit homolog (S. cerevisiae)	2.00471	up
Galk1	galactokinase 1	2.00213	down
Zfp318	zinc finger protein 318	2.00205	up
Nqo1	NAD(P)H dehydrogenase, quinone 1	2.00007	down
